# Supplementary material for: Self-propagating wave drives morphogenesis of skull bones in vivo
Source: Nat Commun. 2025 May 9;16:4330. doi: 10.1038/s41467-025-59164-9 (PMC12064835; doi:10.1038/s41467-025-59164-9)
Supplement: Supplementary file 10 — Source Data [file 41467_2025_59164_MOESM10_ESM.xlsx]

## Sheet: Fig1C
Atomic force microscopy (AFM) measurements of the stiffness (apparent Young’s modulus) at E15.5 at the three locations indicated in (B).
E15.5 Bone Centre	E15.5 Bone Front	E15.5 Undifferentiated Mesenchyme			Transformed AFM data:
271.49	74.8208	285.398			E15.5 Bone Centre	E15.5 Bone Front	E15.5 Undifferentiated Mesenchyme
142.161	109.422	326.958			2.43375	1.87402	2.45545			Unpaired t test with Welch's correction UM vs BC
28.2638	94.0187	352.074			2.15278	2.0391	2.51449			P value	<0,0001
162.432	76.7766	251.829			1.45123	1.97321	2.54663			P value summary	****
1004.13	90.9475	189.452			2.21067	1.88523	2.40111			Significantly different (P < 0.05)?	Yes
1773.08	421.05	217.313			3.00179	1.95879	2.2775			One- or two-tailed P value?	Two-tailed
2688.3	716.429	116.023			3.24873	2.62433	2.33709			Welch-corrected t, df	t=7,527, df=109,7
181.653	480.422	120.622			3.42948	2.85517	2.06454
476.668	119.239	94.18			2.25924	2.68162	2.08143			Unpaired t test with Welch's correction BF vs BC
9042.25	199.714	155.861			2.67822	2.07642	1.97396			P value	0.0277
11290.9	601.913	300.549			3.95628	2.30041	2.19274			P value summary	*
6390.01	891.609	269.763			4.05273	2.77953	2.47792			Significantly different (P < 0.05)?	Yes
490.925	376.885	383.328			3.8055	2.95017	2.43098			One- or two-tailed P value?	Two-tailed
4006.12	339.8	100.525			2.69102	2.57621	2.58357			Welch-corrected t, df	t=2,220, df=170,7
14474.1	971.854	184.778			3.60272	2.53122	2.00227
549.751	665.654	207.83			4.16059	2.9876	2.26665			Unpaired t test with Welch's correction UM vs BF
790.658	323.495	173.901			2.74017	2.82325	2.31771			P value	<0,0001
683.503	301.677	151.582			2.89799	2.50987	2.2403			P value summary	****
968.3	698.211	96.1957			2.83474	2.47954	2.18065			Significantly different (P < 0.05)?	Yes
522.666	806.393	143.848			2.98601	2.84399	1.98316			One- or two-tailed P value?	Two-tailed
976.277	384.194	150.524			2.71822	2.90655	2.1579			Welch-corrected t, df	t=7,135, df=61,10
1256.9	426.094	73.3831			2.98957	2.58455	2.17761
514.591	302.708	105.801			3.0993	2.62951	1.8656
248.231	381.154	179.471			2.71146	2.48102	2.02449
830.984	380.754	573.316			2.39486	2.5811	2.25399
1968.08	566.816				2.91959	2.58064	2.75839
2585.03	518.45				3.29404	2.75344
4808.54	1246.54				3.41247	2.71471
903.157	906.363				3.68201	3.09571
9550.16	874.248				2.95576	2.9573
7577.77	774.99				3.98001	2.94163
1078.98	464.466				3.87954	2.8893
12769.1	992.355				3.03301	2.66695
982.764	1124.19				4.10616	2.99667
2311.81	1063.37				2.99245	3.05084
2557.25	1530.94				3.36395	3.02668
1200.83	1566.09				3.40777	3.18496
2021.97	1945.19				3.07948	3.19482
54.1484	2113.42				3.30577	3.28896
12895.1	755.691				1.73359	3.32499
596.954	630.217				4.11042	2.87834
328.462	1871.08				2.77594	2.79949
315.752	1953.07				2.51649	3.27209
311.584	1863.33				2.49935	3.29072
311.018	2471.85				2.49358	3.27029
314.821	1667.44				2.49279	3.39302
356.652	32.0564				2.49806	3.22205
353.491	202.289				2.55224	1.50591
368.688	199.315				2.54838	2.30597
377.633	468.033				2.56666	2.29954
373.541	270.63				2.57707	2.67028
404.587	371.756				2.57234	2.43238
398.331	361.079				2.60701	2.57026
410.677	869.196				2.60024	2.5576
408.697	1054.96				2.6135	2.93912
404.428	853.407				2.6114	3.02324
463.272	550.379				2.60684	2.93116
452.932	220.005				2.66584	2.74066
448.787	533.659				2.65603	2.34243
451.909	235.838				2.65204	2.72726
459.716	214.673				2.65505	2.37261
437.96	323.795				2.66249	2.33178
520.925	1174.35				2.64143	2.51027
501.681	1265.71				2.71678	3.0698
518.494	1061.49				2.70043	3.10233
293.072	1320.12				2.71474	3.02592
320.825	277.695				2.46697	3.12061
205.218	507.353				2.50627	2.44357
297.916	240.073				2.31222	2.70531
290.972	207.942				2.47409	2.38034
381.034	532.09				2.46385	2.31794
327.334	320.164				2.58096	2.72599
213.592	649.289				2.51499	2.50537
213.818	567.277				2.32958	2.81244
366.606	558.779				2.33004	2.7538
376.713	572.45				2.5642	2.74724
420.569	610.072				2.57601	2.75774
431.183	582.261				2.62384	2.78538
162.919	640.237				2.63466	2.76512
773.82	642.885				2.21197	2.80634
3161.75	655.987				2.88864	2.80813
321.908	667.371				3.49993	2.8169
340.96	710.259				2.50773	2.82437
1165.43	713.049				2.5327	2.85142
211.195	789.629				3.06649	2.85312
385.066	780.853				2.32468	2.89742
94.2688	706.775				2.58554	2.89257
193.965	771.803				1.97437	2.84928
510.074	832.265				2.28772	2.88751
272.168	826.427				2.70763	2.92026
774.125	768.716				2.43484	2.9172
53.3403	670.908				2.88881	2.88577
19.6914	842.912				1.72706	2.82666
13.5621	856.946				1.29428	2.92578
26401.9	851.503				1.13233	2.93295
33784.4	857.781				4.42164	2.93019
1654.02	857.668				4.52872	2.93338
358.731	150.77				3.21854	2.93332
7428.38	163.357				2.55477	2.17831
1907.69	167.733				3.87089	2.21314
1319.69	78.0065				3.28051	2.22462
6955.58	106.691				3.12047	1.89213
607.977	169.053				3.84233	2.02813
248.383	113.311				2.78389	2.22802
4512.74	107.258				2.39512	2.05427
	136.266				3.65444	2.03043
	171.152					2.13439
	142.615					2.23338
	146.515					2.15417
						2.16588
Shapiro-Wilk test
W	0.4484	0.8818	0.876
P value	<0,0001	<0,0001	0.0057
Passed normality test (alpha=0.05)?	No	No	No
P value summary	****	****	**
Kolmogorov-Smirnov test
KS distance	0.3331	0.1289	0.1647
P value	<0,0001	0.0001	0.0786
Passed normality test (alpha=0.05)?	No	No	Yes
P value summary	****	***	ns

## Sheet: Fig1H
Graph showing example lateral (n=139), intermediate (n=117) and front (n=199) cell tracks from live imaging experiments combined (N=4), colour-coded by time.
cell	Cell ID (numbered)
time point	Time slice (one every 10 mins)
X	X position of the cell
Y	Y position of the cell
Video	Number of the video
Location	Location of the cell (bone front, in bone or further in bone)
cell	time point	X	Y	Video	Location
1	0	-23	-14	1	Bone Front
1	1	-29	-17	1	Bone Front
1	2	-13	0	1	Bone Front
1	3	-9	3	1	Bone Front
1	4	-4	4	1	Bone Front
1	5	-6	12	1	Bone Front
1	6	-3	13	1	Bone Front
1	7	1	16	1	Bone Front
1	8	4	6	1	Bone Front
1	9	6	6	1	Bone Front
1	10	14	0	1	Bone Front
1	11	19	-6	1	Bone Front
1	12	14	-4	1	Bone Front
1	13	17	-4	1	Bone Front
1	14	19	-4	1	Bone Front
1	15	23	-20	1	Bone Front
1	16	23	-20	1	Bone Front
1	17	25	-28	1	Bone Front
1	18	23	-33	1	Bone Front
1	19	23	-36	1	Bone Front
1	20	26	-43	1	Bone Front
1	21	35	-46	1	Bone Front
1	22	38	-51	1	Bone Front
1	23	51	-54	1	Bone Front
1	24	59	-56	1	Bone Front
1	25	59	-56	1	Bone Front
1	26	65	-61	1	Bone Front
1	27	69	-64	1	Bone Front
1	28	75	-67	1	Bone Front
1	29	78	-71	1	Bone Front
1	30	82	-72	1	Bone Front
1	31	82	-72	1	Bone Front
1	32	77	-80	1	Bone Front
1	33	67	-77	1	Bone Front
1	34	61	-77	1	Bone Front
1	35	69	-77	1	Bone Front
1	36	72	-80	1	Bone Front
2	0	-19	-7	1	Bone Front
2	1	-5	-9	1	Bone Front
2	2	6	-9	1	Bone Front
2	3	8	-9	1	Bone Front
2	4	19	-5	1	Bone Front
2	5	25	-6	1	Bone Front
2	6	37	-7	1	Bone Front
2	7	44	-8	1	Bone Front
2	8	45	-13	1	Bone Front
2	9	46	-14	1	Bone Front
2	10	47	-15	1	Bone Front
2	11	53	-15	1	Bone Front
2	12	54	-20	1	Bone Front
2	13	58	-24	1	Bone Front
2	14	63	-26	1	Bone Front
2	15	68	-28	1	Bone Front
2	16	70	-29	1	Bone Front
2	17	74	-26	1	Bone Front
2	18	71	-1	1	Bone Front
2	19	73	0	1	Bone Front
2	20	67	-12	1	Bone Front
2	21	68	-23	1	Bone Front
2	22	78	-25	1	Bone Front
2	23	80	-28	1	Bone Front
2	24	81	-34	1	Bone Front
2	25	84	-30	1	Bone Front
2	26	86	-27	1	Bone Front
2	27	81	-38	1	Bone Front
2	28	87	-40	1	Bone Front
2	29	84	-46	1	Bone Front
2	30	76	-44	1	Bone Front
2	31	76	-49	1	Bone Front
2	32	85	-53	1	Bone Front
2	33	86	-50	1	Bone Front
2	34	92	-50	1	Bone Front
2	35	98	-51	1	Bone Front
2	36	95	-59	1	Bone Front
3	0	-38	-8	1	Bone Front
3	1	-20	1	1	Bone Front
3	2	-9	5	1	Bone Front
3	3	-1	15	1	Bone Front
3	4	7	30	1	Bone Front
3	5	14	28	1	Bone Front
3	6	24	25	1	Bone Front
3	7	24	25	1	Bone Front
3	8	22	25	1	Bone Front
3	9	32	20	1	Bone Front
3	10	31	22	1	Bone Front
3	11	34	11	1	Bone Front
3	12	34	11	1	Bone Front
3	13	35	9	1	Bone Front
3	14	35	8	1	Bone Front
3	15	42	-2	1	Bone Front
3	16	45	-2	1	Bone Front
3	17	54	-6	1	Bone Front
3	18	62	-9	1	Bone Front
3	19	65	-10	1	Bone Front
3	20	76	-16	1	Bone Front
3	21	81	-17	1	Bone Front
3	22	83	-21	1	Bone Front
3	23	86	-28	1	Bone Front
3	24	82	-32	1	Bone Front
3	25	83	-35	1	Bone Front
3	26	85	-39	1	Bone Front
3	27	85	-44	1	Bone Front
3	28	92	-48	1	Bone Front
3	29	103	-49	1	Bone Front
3	30	103	-47	1	Bone Front
3	31	114	-46	1	Bone Front
3	32	115	-44	1	Bone Front
3	33	120	-48	1	Bone Front
3	34	120	-49	1	Bone Front
3	35	126	-55	1	Bone Front
3	36	126	-63	1	Bone Front
4	0	-19	-6	1	Bone Front
4	1	-16	1	1	Bone Front
4	2	-7	12	1	Bone Front
4	3	7	18	1	Bone Front
4	4	17	23	1	Bone Front
4	5	22	27	1	Bone Front
4	6	34	32	1	Bone Front
4	7	38	26	1	Bone Front
4	8	39	22	1	Bone Front
4	9	54	20	1	Bone Front
4	10	69	18	1	Bone Front
4	11	78	11	1	Bone Front
4	12	78	11	1	Bone Front
4	13	78	11	1	Bone Front
4	14	81	11	1	Bone Front
4	15	86	9	1	Bone Front
4	16	99	4	1	Bone Front
4	17	116	0	1	Bone Front
4	18	120	6	1	Bone Front
4	19	120	6	1	Bone Front
4	20	125	6	1	Bone Front
4	21	126	5	1	Bone Front
4	22	128	-1	1	Bone Front
4	23	128	-3	1	Bone Front
4	24	131	-23	1	Bone Front
4	25	129	-26	1	Bone Front
4	26	135	-22	1	Bone Front
4	27	135	-30	1	Bone Front
4	28	135	-29	1	Bone Front
4	29	137	-29	1	Bone Front
4	30	136	-25	1	Bone Front
4	31	138	-20	1	Bone Front
4	32	139	-19	1	Bone Front
4	33	144	-25	1	Bone Front
4	34	151	-22	1	Bone Front
4	35	156	-19	1	Bone Front
4	36	160	-21	1	Bone Front
5	0	-7	-5	1	Bone Front
5	1	-10	0	1	Bone Front
5	2	-6	5	1	Bone Front
5	3	1	16	1	Bone Front
5	4	9	26	1	Bone Front
5	5	10	26	1	Bone Front
5	6	17	27	1	Bone Front
5	7	33	25	1	Bone Front
5	8	34	26	1	Bone Front
5	9	40	25	1	Bone Front
5	10	43	25	1	Bone Front
5	11	43	25	1	Bone Front
5	12	45	22	1	Bone Front
5	13	46	22	1	Bone Front
5	14	48	18	1	Bone Front
5	15	50	17	1	Bone Front
5	16	55	14	1	Bone Front
5	17	65	7	1	Bone Front
5	18	67	7	1	Bone Front
5	19	78	-1	1	Bone Front
5	20	81	-1	1	Bone Front
5	21	85	-2	1	Bone Front
5	22	85	-5	1	Bone Front
5	23	87	-7	1	Bone Front
5	24	92	-13	1	Bone Front
5	25	100	-16	1	Bone Front
6	0	-26	1	1	Bone Front
6	1	-19	6	1	Bone Front
6	2	-11	13	1	Bone Front
6	3	7	17	1	Bone Front
6	4	13	24	1	Bone Front
6	5	28	24	1	Bone Front
6	6	37	26	1	Bone Front
6	7	44	23	1	Bone Front
6	8	52	20	1	Bone Front
6	9	57	20	1	Bone Front
6	10	59	20	1	Bone Front
6	11	63	19	1	Bone Front
6	12	65	18	1	Bone Front
6	13	66	17	1	Bone Front
6	14	69	16	1	Bone Front
6	15	76	14	1	Bone Front
6	16	82	11	1	Bone Front
6	17	83	10	1	Bone Front
6	18	93	2	1	Bone Front
6	19	93	2	1	Bone Front
6	20	95	1	1	Bone Front
6	21	97	-3	1	Bone Front
6	22	97	-3	1	Bone Front
6	23	98	-8	1	Bone Front
6	24	101	-13	1	Bone Front
6	25	105	-20	1	Bone Front
6	26	107	-20	1	Bone Front
6	27	109	-21	1	Bone Front
6	28	110	-22	1	Bone Front
6	29	110	-24	1	Bone Front
6	30	110	-28	1	Bone Front
6	31	110	-28	1	Bone Front
6	32	110	-28	1	Bone Front
6	33	106	-37	1	Bone Front
6	34	108	-37	1	Bone Front
6	35	109	-37	1	Bone Front
6	36	110	-48	1	Bone Front
7	0	-14	-6	1	Bone Front
7	1	-14	-1	1	Bone Front
7	2	-12	7	1	Bone Front
7	3	-3	21	1	Bone Front
7	4	4	30	1	Bone Front
7	5	12	37	1	Bone Front
7	6	16	41	1	Bone Front
7	7	24	44	1	Bone Front
7	8	30	45	1	Bone Front
7	9	48	50	1	Bone Front
7	10	69	55	1	Bone Front
7	11	75	55	1	Bone Front
7	12	83	51	1	Bone Front
7	13	84	50	1	Bone Front
7	14	89	42	1	Bone Front
7	15	89	42	1	Bone Front
7	16	97	40	1	Bone Front
7	17	102	39	1	Bone Front
7	18	113	28	1	Bone Front
7	19	114	28	1	Bone Front
7	20	121	24	1	Bone Front
7	21	124	23	1	Bone Front
7	22	133	17	1	Bone Front
7	23	134	10	1	Bone Front
7	24	139	1	1	Bone Front
7	25	140	-1	1	Bone Front
7	26	141	-3	1	Bone Front
7	27	145	-10	1	Bone Front
7	28	145	-10	1	Bone Front
7	29	145	-17	1	Bone Front
7	30	145	-22	1	Bone Front
7	31	140	-26	1	Bone Front
7	32	145	-28	1	Bone Front
7	33	149	-32	1	Bone Front
7	34	151	-38	1	Bone Front
7	35	151	-38	1	Bone Front
7	36	157	-40	1	Bone Front
8	0	-20	-6	1	Bone Front
8	1	-15	3	1	Bone Front
8	2	-7	6	1	Bone Front
8	3	-3	21	1	Bone Front
8	4	13	34	1	Bone Front
8	5	28	39	1	Bone Front
8	6	38	43	1	Bone Front
8	7	42	46	1	Bone Front
8	8	46	46	1	Bone Front
8	9	56	49	1	Bone Front
8	10	56	49	1	Bone Front
8	11	65	52	1	Bone Front
8	12	72	50	1	Bone Front
8	13	78	38	1	Bone Front
8	14	98	34	1	Bone Front
8	15	111	31	1	Bone Front
8	16	121	26	1	Bone Front
8	17	132	22	1	Bone Front
8	18	141	14	1	Bone Front
8	19	141	14	1	Bone Front
8	20	147	11	1	Bone Front
8	21	156	6	1	Bone Front
8	22	160	2	1	Bone Front
8	23	160	0	1	Bone Front
8	24	160	-5	1	Bone Front
8	25	160	-5	1	Bone Front
8	26	169	-13	1	Bone Front
8	27	170	-13	1	Bone Front
8	28	170	-14	1	Bone Front
8	29	171	-20	1	Bone Front
8	30	170	-20	1	Bone Front
8	31	161	-21	1	Bone Front
8	32	162	-21	1	Bone Front
8	33	163	-31	1	Bone Front
8	34	158	-34	1	Bone Front
9	0	-8	-6	1	Bone Front
9	1	-18	-1	1	Bone Front
9	2	-8	3	1	Bone Front
9	3	-4	4	1	Bone Front
9	4	7	18	1	Bone Front
9	5	18	27	1	Bone Front
9	6	29	33	1	Bone Front
9	7	35	34	1	Bone Front
9	8	36	34	1	Bone Front
9	9	59	31	1	Bone Front
9	10	59	31	1	Bone Front
9	11	70	31	1	Bone Front
9	12	71	31	1	Bone Front
9	13	78	28	1	Bone Front
9	14	89	17	1	Bone Front
9	15	90	12	1	Bone Front
9	16	97	5	1	Bone Front
9	17	100	-4	1	Bone Front
9	18	115	-12	1	Bone Front
9	19	122	-17	1	Bone Front
9	20	129	-23	1	Bone Front
9	21	142	-48	1	Bone Front
9	22	144	-51	1	Bone Front
9	23	144	-51	1	Bone Front
10	0	-21	8	1	Bone Front
10	1	-19	9	1	Bone Front
10	2	-15	19	1	Bone Front
10	3	-8	22	1	Bone Front
10	4	1	23	1	Bone Front
10	5	9	26	1	Bone Front
10	6	15	27	1	Bone Front
10	7	28	32	1	Bone Front
10	8	31	33	1	Bone Front
10	9	41	36	1	Bone Front
10	10	49	38	1	Bone Front
10	11	54	38	1	Bone Front
10	12	62	35	1	Bone Front
10	13	65	34	1	Bone Front
10	14	73	33	1	Bone Front
10	15	74	33	1	Bone Front
10	16	86	28	1	Bone Front
10	17	87	28	1	Bone Front
10	18	92	22	1	Bone Front
10	19	94	20	1	Bone Front
10	20	99	10	1	Bone Front
10	21	98	8	1	Bone Front
10	22	98	7	1	Bone Front
10	23	103	-1	1	Bone Front
10	24	110	-8	1	Bone Front
10	25	110	-8	1	Bone Front
10	26	114	-11	1	Bone Front
10	27	114	-11	1	Bone Front
10	28	117	-16	1	Bone Front
10	29	118	-24	1	Bone Front
10	30	118	-24	1	Bone Front
10	31	119	-25	1	Bone Front
10	32	119	-25	1	Bone Front
10	33	120	-31	1	Bone Front
10	34	122	-34	1	Bone Front
11	0	-17	2	1	Bone Front
11	1	-19	2	1	Bone Front
11	2	-16	10	1	Bone Front
11	3	-9	15	1	Bone Front
11	4	-3	20	1	Bone Front
11	5	20	32	1	Bone Front
11	6	25	37	1	Bone Front
11	7	48	40	1	Bone Front
11	8	60	40	1	Bone Front
11	9	65	40	1	Bone Front
11	10	90	39	1	Bone Front
11	11	112	37	1	Bone Front
11	12	117	35	1	Bone Front
11	13	127	32	1	Bone Front
11	14	133	31	1	Bone Front
11	15	135	27	1	Bone Front
11	16	152	23	1	Bone Front
11	17	155	23	1	Bone Front
11	18	160	21	1	Bone Front
11	19	167	20	1	Bone Front
11	20	167	20	1	Bone Front
11	21	180	20	1	Bone Front
11	22	181	20	1	Bone Front
11	23	184	11	1	Bone Front
11	24	185	7	1	Bone Front
11	25	193	-12	1	Bone Front
11	26	197	-15	1	Bone Front
11	27	201	-25	1	Bone Front
11	28	201	-25	1	Bone Front
11	29	205	-30	1	Bone Front
11	30	206	-34	1	Bone Front
11	31	204	-38	1	Bone Front
11	32	204	-42	1	Bone Front
11	33	205	-42	1	Bone Front
11	34	200	-52	1	Bone Front
11	35	201	-52	1	Bone Front
12	0	-11	-6	1	Bone Front
12	1	-8	-1	1	Bone Front
12	2	1	4	1	Bone Front
12	3	8	10	1	Bone Front
12	4	24	17	1	Bone Front
12	5	40	29	1	Bone Front
12	6	48	34	1	Bone Front
12	7	53	37	1	Bone Front
12	8	58	42	1	Bone Front
12	9	68	44	1	Bone Front
12	10	77	44	1	Bone Front
12	11	83	44	1	Bone Front
12	12	90	45	1	Bone Front
12	13	99	46	1	Bone Front
12	14	108	46	1	Bone Front
12	15	115	44	1	Bone Front
12	16	122	42	1	Bone Front
12	17	125	40	1	Bone Front
12	18	133	36	1	Bone Front
12	19	135	31	1	Bone Front
12	20	142	27	1	Bone Front
12	21	148	26	1	Bone Front
12	22	151	24	1	Bone Front
12	23	156	21	1	Bone Front
12	24	159	20	1	Bone Front
12	25	165	16	1	Bone Front
12	26	170	12	1	Bone Front
12	27	174	9	1	Bone Front
12	28	176	7	1	Bone Front
12	29	175	-4	1	Bone Front
12	30	181	-5	1	Bone Front
12	31	182	-10	1	Bone Front
12	32	184	-10	1	Bone Front
12	33	183	-20	1	Bone Front
12	34	184	-20	1	Bone Front
12	35	188	-21	1	Bone Front
13	0	-20	-6	1	Bone Front
13	1	-16	1	1	Bone Front
13	2	-9	3	1	Bone Front
13	3	20	17	1	Bone Front
13	4	32	22	1	Bone Front
13	5	50	29	1	Bone Front
13	6	67	38	1	Bone Front
13	7	78	39	1	Bone Front
13	8	84	38	1	Bone Front
13	9	85	38	1	Bone Front
13	10	97	29	1	Bone Front
13	11	115	25	1	Bone Front
13	12	126	22	1	Bone Front
13	13	131	16	1	Bone Front
13	14	135	15	1	Bone Front
13	15	144	12	1	Bone Front
13	16	153	10	1	Bone Front
13	17	158	10	1	Bone Front
13	18	165	9	1	Bone Front
13	19	173	5	1	Bone Front
13	20	173	5	1	Bone Front
13	21	181	6	1	Bone Front
13	22	184	2	1	Bone Front
13	23	190	-7	1	Bone Front
13	24	194	-15	1	Bone Front
13	25	197	-28	1	Bone Front
13	26	201	-31	1	Bone Front
13	27	202	-41	1	Bone Front
13	28	202	-42	1	Bone Front
13	29	206	-47	1	Bone Front
13	30	204	-53	1	Bone Front
13	31	204	-60	1	Bone Front
13	32	204	-61	1	Bone Front
13	33	204	-61	1	Bone Front
13	34	216	-69	1	Bone Front
13	35	215	-69	1	Bone Front
13	36	215	-79	1	Bone Front
14	0	-15	-2	1	Bone Front
14	1	-12	-10	1	Bone Front
14	2	-10	-9	1	Bone Front
14	3	7	-7	1	Bone Front
14	4	9	-5	1	Bone Front
14	5	20	-9	1	Bone Front
14	6	35	0	1	Bone Front
14	7	38	1	1	Bone Front
14	8	47	2	1	Bone Front
14	9	53	5	1	Bone Front
14	10	53	6	1	Bone Front
14	11	61	9	1	Bone Front
14	12	64	9	1	Bone Front
14	13	71	3	1	Bone Front
14	14	81	-3	1	Bone Front
14	15	94	-6	1	Bone Front
14	16	96	-7	1	Bone Front
14	17	109	-14	1	Bone Front
14	18	118	-17	1	Bone Front
14	19	134	-19	1	Bone Front
14	20	136	-19	1	Bone Front
14	21	139	-20	1	Bone Front
14	22	140	-23	1	Bone Front
14	23	146	-32	1	Bone Front
15	0	-8	-11	1	Bone Front
15	1	-15	-17	1	Bone Front
15	2	-5	-19	1	Bone Front
15	3	8	-19	1	Bone Front
15	4	9	-17	1	Bone Front
15	5	24	-20	1	Bone Front
15	6	31	-19	1	Bone Front
15	7	38	-18	1	Bone Front
15	8	44	-16	1	Bone Front
15	9	48	-15	1	Bone Front
15	10	51	-15	1	Bone Front
15	11	57	-15	1	Bone Front
15	12	63	-19	1	Bone Front
15	13	75	-20	1	Bone Front
15	14	80	-21	1	Bone Front
15	15	86	-24	1	Bone Front
15	16	96	-25	1	Bone Front
15	17	103	-32	1	Bone Front
15	18	103	-32	1	Bone Front
15	19	111	-38	1	Bone Front
15	20	115	-42	1	Bone Front
15	21	123	-47	1	Bone Front
15	22	135	-51	1	Bone Front
15	23	147	-58	1	Bone Front
15	24	156	-61	1	Bone Front
15	25	165	-63	1	Bone Front
15	26	171	-65	1	Bone Front
15	27	173	-68	1	Bone Front
15	28	176	-72	1	Bone Front
15	29	178	-75	1	Bone Front
15	30	180	-79	1	Bone Front
15	31	184	-81	1	Bone Front
15	32	190	-91	1	Bone Front
15	33	188	-101	1	Bone Front
15	34	180	-108	1	Bone Front
15	35	156	-115	1	Bone Front
15	36	141	-128	1	Bone Front
16	0	-29	-19	1	Bone Front
16	1	-32	-36	1	Bone Front
16	2	-24	-43	1	Bone Front
16	3	-24	-41	1	Bone Front
16	4	-21	-42	1	Bone Front
16	5	-11	-46	1	Bone Front
16	6	-4	-52	1	Bone Front
16	7	-1	-51	1	Bone Front
16	8	-1	-43	1	Bone Front
16	9	5	-46	1	Bone Front
16	10	8	-46	1	Bone Front
16	11	10	-46	1	Bone Front
16	12	12	-46	1	Bone Front
16	13	16	-56	1	Bone Front
16	14	16	-57	1	Bone Front
16	15	21	-63	1	Bone Front
16	16	31	-71	1	Bone Front
16	17	45	-83	1	Bone Front
16	18	49	-84	1	Bone Front
16	19	55	-88	1	Bone Front
16	20	59	-96	1	Bone Front
16	21	62	-98	1	Bone Front
16	22	66	-98	1	Bone Front
16	23	74	-102	1	Bone Front
16	24	76	-104	1	Bone Front
16	25	79	-113	1	Bone Front
16	26	84	-118	1	Bone Front
16	27	89	-120	1	Bone Front
16	28	91	-135	1	Bone Front
16	29	91	-140	1	Bone Front
16	30	87	-145	1	Bone Front
16	31	88	-146	1	Bone Front
16	32	86	-148	1	Bone Front
16	33	81	-160	1	Bone Front
16	34	78	-166	1	Bone Front
16	35	82	-168	1	Bone Front
16	36	84	-178	1	Bone Front
17	0	-15	-15	1	Bone Front
17	1	-19	-26	1	Bone Front
17	2	-3	-31	1	Bone Front
17	3	7	-38	1	Bone Front
17	4	18	-37	1	Bone Front
17	5	26	-37	1	Bone Front
17	6	37	-40	1	Bone Front
17	7	43	-42	1	Bone Front
17	8	66	-49	1	Bone Front
18	0	-34	-24	1	Bone Front
18	1	-27	-39	1	Bone Front
18	2	-25	-42	1	Bone Front
18	3	-20	-47	1	Bone Front
18	4	-16	-48	1	Bone Front
18	5	-5	-49	1	Bone Front
18	6	6	-50	1	Bone Front
18	7	6	-50	1	Bone Front
18	8	12	-50	1	Bone Front
18	9	14	-51	1	Bone Front
18	10	22	-60	1	Bone Front
18	11	23	-60	1	Bone Front
18	12	36	-63	1	Bone Front
18	13	55	-67	1	Bone Front
18	14	65	-69	1	Bone Front
18	15	80	-74	1	Bone Front
18	16	91	-77	1	Bone Front
18	17	108	-83	1	Bone Front
18	18	112	-87	1	Bone Front
18	19	116	-88	1	Bone Front
18	20	126	-96	1	Bone Front
18	21	133	-101	1	Bone Front
18	22	143	-105	1	Bone Front
18	23	145	-108	1	Bone Front
18	24	148	-112	1	Bone Front
18	25	152	-122	1	Bone Front
18	26	163	-130	1	Bone Front
18	27	170	-130	1	Bone Front
18	28	172	-137	1	Bone Front
18	29	173	-143	1	Bone Front
18	30	175	-148	1	Bone Front
18	31	173	-155	1	Bone Front
18	32	173	-155	1	Bone Front
18	33	171	-160	1	Bone Front
18	34	169	-164	1	Bone Front
18	35	173	-171	1	Bone Front
18	36	172	-177	1	Bone Front
19	0	-25	-19	1	Bone Front
19	1	-33	-36	1	Bone Front
19	2	-29	-39	1	Bone Front
19	3	-16	-49	1	Bone Front
19	4	-16	-49	1	Bone Front
19	5	-7	-53	1	Bone Front
19	6	2	-55	1	Bone Front
19	7	9	-55	1	Bone Front
19	8	10	-55	1	Bone Front
19	9	18	-54	1	Bone Front
19	10	27	-53	1	Bone Front
19	11	40	-53	1	Bone Front
19	12	44	-54	1	Bone Front
19	13	53	-56	1	Bone Front
19	14	56	-56	1	Bone Front
19	15	63	-60	1	Bone Front
19	16	66	-66	1	Bone Front
19	17	73	-72	1	Bone Front
19	18	78	-77	1	Bone Front
19	19	88	-85	1	Bone Front
19	20	98	-92	1	Bone Front
19	21	100	-92	1	Bone Front
19	22	113	-98	1	Bone Front
19	23	124	-103	1	Bone Front
19	24	133	-107	1	Bone Front
19	25	138	-116	1	Bone Front
19	26	142	-119	1	Bone Front
19	27	147	-133	1	Bone Front
19	28	138	-146	1	Bone Front
19	29	141	-148	1	Bone Front
19	30	144	-151	1	Bone Front
19	31	151	-156	1	Bone Front
19	32	152	-157	1	Bone Front
19	33	154	-158	1	Bone Front
19	34	154	-159	1	Bone Front
19	35	158	-177	1	Bone Front
20	0	-26	-21	1	Bone Front
20	1	-31	-29	1	Bone Front
20	2	-34	-44	1	Bone Front
20	3	-26	-50	1	Bone Front
20	4	-14	-53	1	Bone Front
20	5	-11	-54	1	Bone Front
20	6	2	-61	1	Bone Front
20	7	4	-61	1	Bone Front
20	8	15	-62	1	Bone Front
20	9	21	-63	1	Bone Front
20	10	22	-63	1	Bone Front
20	11	27	-63	1	Bone Front
20	12	31	-63	1	Bone Front
20	13	37	-65	1	Bone Front
20	14	42	-71	1	Bone Front
20	15	48	-79	1	Bone Front
20	16	52	-81	1	Bone Front
20	17	71	-97	1	Bone Front
20	18	71	-97	1	Bone Front
20	19	71	-97	1	Bone Front
20	20	77	-95	1	Bone Front
20	21	83	-92	1	Bone Front
20	22	90	-90	1	Bone Front
20	23	106	-98	1	Bone Front
20	24	112	-105	1	Bone Front
20	25	116	-108	1	Bone Front
20	26	121	-117	1	Bone Front
20	27	127	-126	1	Bone Front
20	28	128	-127	1	Bone Front
20	29	131	-131	1	Bone Front
20	30	131	-136	1	Bone Front
20	31	130	-140	1	Bone Front
20	32	130	-142	1	Bone Front
20	33	131	-146	1	Bone Front
20	34	131	-150	1	Bone Front
20	35	136	-157	1	Bone Front
20	36	139	-161	1	Bone Front
21	0	-28	-32	1	Bone Front
21	1	-17	-48	1	Bone Front
21	2	-17	-48	1	Bone Front
21	3	-13	-60	1	Bone Front
21	4	-7	-63	1	Bone Front
21	5	8	-66	1	Bone Front
21	6	27	-72	1	Bone Front
21	7	38	-75	1	Bone Front
21	8	40	-76	1	Bone Front
21	9	46	-79	1	Bone Front
21	10	49	-80	1	Bone Front
21	11	61	-83	1	Bone Front
21	12	64	-85	1	Bone Front
21	13	70	-90	1	Bone Front
21	14	74	-94	1	Bone Front
21	15	85	-101	1	Bone Front
21	16	91	-106	1	Bone Front
21	17	97	-114	1	Bone Front
21	18	104	-118	1	Bone Front
21	19	123	-128	1	Bone Front
21	20	123	-129	1	Bone Front
21	21	127	-129	1	Bone Front
21	22	131	-130	1	Bone Front
21	23	154	-138	1	Bone Front
21	24	163	-136	1	Bone Front
21	25	168	-138	1	Bone Front
21	26	175	-140	1	Bone Front
21	27	180	-143	1	Bone Front
21	28	183	-138	1	Bone Front
21	29	186	-147	1	Bone Front
21	30	186	-147	1	Bone Front
21	31	186	-147	1	Bone Front
21	32	185	-154	1	Bone Front
21	33	185	-156	1	Bone Front
21	34	184	-171	1	Bone Front
21	35	188	-174	1	Bone Front
21	36	188	-180	1	Bone Front
22	0	-25	-22	1	Bone Front
22	1	-36	-42	1	Bone Front
22	2	-31	-56	1	Bone Front
22	3	-28	-56	1	Bone Front
22	4	-17	-60	1	Bone Front
22	5	-14	-64	1	Bone Front
22	6	-11	-75	1	Bone Front
22	7	-7	-76	1	Bone Front
22	8	-5	-77	1	Bone Front
22	9	-2	-79	1	Bone Front
22	10	6	-89	1	Bone Front
22	11	8	-90	1	Bone Front
22	12	8	-90	1	Bone Front
22	13	-2	-94	1	Bone Front
22	14	2	-94	1	Bone Front
22	15	14	-100	1	Bone Front
22	16	14	-100	1	Bone Front
22	17	12	-101	1	Bone Front
22	18	9	-105	1	Bone Front
22	19	12	-109	1	Bone Front
22	20	29	-115	1	Bone Front
22	21	30	-115	1	Bone Front
22	22	43	-120	1	Bone Front
22	23	44	-121	1	Bone Front
22	24	56	-123	1	Bone Front
22	25	58	-124	1	Bone Front
22	26	63	-128	1	Bone Front
22	27	65	-140	1	Bone Front
22	28	66	-141	1	Bone Front
22	29	70	-154	1	Bone Front
22	30	69	-155	1	Bone Front
22	31	68	-156	1	Bone Front
22	32	68	-158	1	Bone Front
22	33	69	-161	1	Bone Front
22	34	69	-164	1	Bone Front
22	35	69	-166	1	Bone Front
22	36	76	-171	1	Bone Front
23	0	-27	-19	1	Bone Front
23	1	-26	-23	1	Bone Front
23	2	-34	-36	1	Bone Front
23	3	-28	-45	1	Bone Front
23	4	-25	-49	1	Bone Front
23	5	-13	-57	1	Bone Front
23	6	0	-65	1	Bone Front
23	7	3	-67	1	Bone Front
23	8	9	-68	1	Bone Front
23	9	13	-69	1	Bone Front
23	10	14	-70	1	Bone Front
23	11	21	-72	1	Bone Front
23	12	23	-76	1	Bone Front
23	13	31	-79	1	Bone Front
23	14	40	-82	1	Bone Front
23	15	46	-84	1	Bone Front
23	16	56	-86	1	Bone Front
23	17	64	-90	1	Bone Front
23	18	68	-94	1	Bone Front
23	19	72	-105	1	Bone Front
23	20	80	-113	1	Bone Front
23	21	86	-117	1	Bone Front
23	22	95	-124	1	Bone Front
23	23	113	-140	1	Bone Front
23	24	113	-140	1	Bone Front
23	25	116	-141	1	Bone Front
23	26	129	-146	1	Bone Front
23	27	133	-149	1	Bone Front
23	28	135	-143	1	Bone Front
23	29	137	-144	1	Bone Front
23	30	139	-147	1	Bone Front
23	31	139	-150	1	Bone Front
23	32	152	-154	1	Bone Front
23	33	156	-156	1	Bone Front
23	34	164	-162	1	Bone Front
23	35	172	-167	1	Bone Front
23	36	172	-167	1	Bone Front
24	0	-12	-21	1	Bone Front
24	1	-18	-27	1	Bone Front
24	2	-18	-36	1	Bone Front
24	3	-2	-50	1	Bone Front
24	4	9	-53	1	Bone Front
24	5	17	-55	1	Bone Front
24	6	31	-62	1	Bone Front
24	7	45	-67	1	Bone Front
24	8	66	-75	1	Bone Front
24	9	74	-76	1	Bone Front
24	10	77	-76	1	Bone Front
24	11	88	-89	1	Bone Front
24	12	88	-89	1	Bone Front
24	13	97	-90	1	Bone Front
24	14	122	-99	1	Bone Front
24	15	125	-100	1	Bone Front
24	16	132	-104	1	Bone Front
24	17	141	-105	1	Bone Front
24	18	158	-105	1	Bone Front
24	19	163	-106	1	Bone Front
24	20	174	-108	1	Bone Front
24	21	180	-109	1	Bone Front
24	22	189	-119	1	Bone Front
24	23	199	-125	1	Bone Front
24	24	203	-128	1	Bone Front
24	25	208	-131	1	Bone Front
24	26	212	-134	1	Bone Front
24	27	216	-137	1	Bone Front
24	28	223	-141	1	Bone Front
24	29	226	-143	1	Bone Front
25	0	-28	-15	1	Bone Front
25	1	-40	-25	1	Bone Front
25	2	-40	-36	1	Bone Front
25	3	-35	-50	1	Bone Front
25	4	-30	-56	1	Bone Front
25	5	-25	-76	1	Bone Front
25	6	-19	-82	1	Bone Front
25	7	-13	-90	1	Bone Front
25	8	-7	-92	1	Bone Front
25	9	-1	-91	1	Bone Front
25	10	4	-100	1	Bone Front
25	11	4	-100	1	Bone Front
25	12	6	-103	1	Bone Front
25	13	6	-109	1	Bone Front
25	14	6	-116	1	Bone Front
25	15	6	-122	1	Bone Front
25	16	16	-130	1	Bone Front
25	17	22	-134	1	Bone Front
25	18	28	-137	1	Bone Front
25	19	44	-141	1	Bone Front
26	0	-20	-13	1	Bone Front
26	1	-25	-18	1	Bone Front
26	2	-29	-32	1	Bone Front
26	3	-12	-47	1	Bone Front
26	4	1	-58	1	Bone Front
26	5	6	-60	1	Bone Front
26	6	16	-68	1	Bone Front
26	7	16	-68	1	Bone Front
26	8	21	-72	1	Bone Front
26	9	24	-77	1	Bone Front
26	10	29	-92	1	Bone Front
26	11	42	-105	1	Bone Front
26	12	46	-121	1	Bone Front
26	13	52	-132	1	Bone Front
26	14	59	-144	1	Bone Front
26	15	83	-156	1	Bone Front
26	16	89	-158	1	Bone Front
26	17	109	-164	1	Bone Front
26	18	125	-169	1	Bone Front
26	19	134	-172	1	Bone Front
26	20	141	-174	1	Bone Front
26	21	150	-185	1	Bone Front
26	22	155	-191	1	Bone Front
26	23	162	-198	1	Bone Front
26	24	170	-206	1	Bone Front
26	25	173	-211	1	Bone Front
26	26	178	-215	1	Bone Front
26	27	182	-217	1	Bone Front
26	28	183	-218	1	Bone Front
26	29	183	-218	1	Bone Front
26	30	188	-222	1	Bone Front
26	31	190	-226	1	Bone Front
26	32	193	-227	1	Bone Front
26	33	196	-229	1	Bone Front
26	34	198	-232	1	Bone Front
26	35	201	-236	1	Bone Front
26	36	203	-239	1	Bone Front
27	0	-23	-23	1	Bone Front
27	1	-30	-30	1	Bone Front
27	2	-37	-41	1	Bone Front
27	3	-16	-65	1	Bone Front
27	4	-5	-78	1	Bone Front
27	5	2	-84	1	Bone Front
27	6	3	-89	1	Bone Front
27	7	5	-101	1	Bone Front
27	8	15	-105	1	Bone Front
27	9	18	-102	1	Bone Front
27	10	30	-108	1	Bone Front
27	11	32	-108	1	Bone Front
27	12	40	-118	1	Bone Front
27	13	45	-124	1	Bone Front
27	14	55	-128	1	Bone Front
27	15	58	-130	1	Bone Front
27	16	65	-135	1	Bone Front
27	17	71	-141	1	Bone Front
27	18	77	-147	1	Bone Front
27	19	84	-161	1	Bone Front
27	20	92	-167	1	Bone Front
27	21	103	-174	1	Bone Front
27	22	110	-180	1	Bone Front
27	23	113	-184	1	Bone Front
27	24	118	-187	1	Bone Front
27	25	122	-189	1	Bone Front
27	26	133	-194	1	Bone Front
27	27	135	-196	1	Bone Front
27	28	137	-197	1	Bone Front
27	29	137	-201	1	Bone Front
27	30	138	-206	1	Bone Front
27	31	140	-208	1	Bone Front
27	32	149	-216	1	Bone Front
27	33	151	-218	1	Bone Front
27	34	156	-222	1	Bone Front
27	35	162	-226	1	Bone Front
27	36	159	-227	1	Bone Front
28	0	-19	-13	1	Bone Front
28	1	-23	-30	1	Bone Front
28	2	-17	-56	1	Bone Front
28	3	-11	-55	1	Bone Front
28	4	1	-60	1	Bone Front
28	5	7	-66	1	Bone Front
28	6	19	-73	1	Bone Front
28	7	26	-79	1	Bone Front
28	8	37	-88	1	Bone Front
28	9	39	-90	1	Bone Front
28	10	46	-99	1	Bone Front
28	11	49	-101	1	Bone Front
28	12	54	-114	1	Bone Front
28	13	57	-119	1	Bone Front
28	14	61	-128	1	Bone Front
28	15	68	-137	1	Bone Front
28	16	80	-148	1	Bone Front
28	17	86	-151	1	Bone Front
28	18	98	-165	1	Bone Front
28	19	108	-176	1	Bone Front
28	20	109	-177	1	Bone Front
28	21	113	-181	1	Bone Front
28	22	127	-197	1	Bone Front
28	23	128	-199	1	Bone Front
28	24	136	-215	1	Bone Front
28	25	143	-225	1	Bone Front
28	26	150	-236	1	Bone Front
28	27	149	-244	1	Bone Front
28	28	147	-250	1	Bone Front
28	29	143	-252	1	Bone Front
28	30	146	-253	1	Bone Front
28	31	147	-258	1	Bone Front
28	32	159	-265	1	Bone Front
28	33	146	-266	1	Bone Front
29	0	-7	-21	1	Bone Front
29	1	-8	-28	1	Bone Front
29	2	3	-55	1	Bone Front
29	3	11	-68	1	Bone Front
29	4	27	-79	1	Bone Front
29	5	31	-84	1	Bone Front
29	6	45	-97	1	Bone Front
29	7	45	-98	1	Bone Front
29	8	54	-100	1	Bone Front
29	9	56	-99	1	Bone Front
29	10	65	-103	1	Bone Front
29	11	72	-106	1	Bone Front
29	12	80	-113	1	Bone Front
29	13	89	-120	1	Bone Front
29	14	96	-121	1	Bone Front
29	15	104	-133	1	Bone Front
29	16	106	-136	1	Bone Front
29	17	109	-149	1	Bone Front
29	18	113	-154	1	Bone Front
29	19	129	-172	1	Bone Front
29	20	137	-177	1	Bone Front
29	21	140	-183	1	Bone Front
29	22	150	-192	1	Bone Front
29	23	161	-203	1	Bone Front
29	24	163	-204	1	Bone Front
29	25	169	-203	1	Bone Front
29	26	175	-209	1	Bone Front
29	27	178	-210	1	Bone Front
29	28	182	-217	1	Bone Front
29	29	183	-219	1	Bone Front
29	30	185	-226	1	Bone Front
29	31	190	-234	1	Bone Front
29	32	198	-244	1	Bone Front
29	33	200	-247	1	Bone Front
29	34	200	-247	1	Bone Front
29	35	200	-247	1	Bone Front
29	36	200	-254	1	Bone Front
30	0	-9	-25	1	Bone Front
30	1	-13	-45	1	Bone Front
30	2	-8	-63	1	Bone Front
30	3	-5	-71	1	Bone Front
30	4	16	-98	1	Bone Front
30	5	26	-110	1	Bone Front
30	6	31	-115	1	Bone Front
30	7	37	-120	1	Bone Front
30	8	38	-120	1	Bone Front
30	9	44	-121	1	Bone Front
30	10	44	-121	1	Bone Front
30	11	44	-122	1	Bone Front
30	12	49	-125	1	Bone Front
30	13	53	-128	1	Bone Front
30	14	53	-129	1	Bone Front
30	15	54	-136	1	Bone Front
30	16	59	-139	1	Bone Front
30	17	65	-143	1	Bone Front
30	18	74	-153	1	Bone Front
30	19	81	-159	1	Bone Front
30	20	98	-171	1	Bone Front
30	21	102	-174	1	Bone Front
30	22	111	-179	1	Bone Front
30	23	116	-183	1	Bone Front
30	24	121	-196	1	Bone Front
30	25	125	-200	1	Bone Front
30	26	135	-204	1	Bone Front
30	27	139	-204	1	Bone Front
30	28	150	-208	1	Bone Front
30	29	157	-210	1	Bone Front
30	30	158	-213	1	Bone Front
30	31	157	-216	1	Bone Front
30	32	159	-219	1	Bone Front
30	33	162	-220	1	Bone Front
30	34	162	-220	1	Bone Front
30	35	167	-223	1	Bone Front
30	36	169	-224	1	Bone Front
31	0	-17	-14	1	Bone Front
31	1	-21	-34	1	Bone Front
31	2	-23	-48	1	Bone Front
31	3	-21	-66	1	Bone Front
31	4	-8	-82	1	Bone Front
31	5	-5	-85	1	Bone Front
31	6	3	-92	1	Bone Front
31	7	9	-97	1	Bone Front
31	8	15	-101	1	Bone Front
31	9	16	-101	1	Bone Front
31	10	18	-103	1	Bone Front
31	11	26	-108	1	Bone Front
31	12	34	-117	1	Bone Front
31	13	34	-117	1	Bone Front
31	14	38	-121	1	Bone Front
31	15	43	-131	1	Bone Front
31	16	48	-145	1	Bone Front
31	17	47	-153	1	Bone Front
31	18	52	-157	1	Bone Front
31	19	58	-160	1	Bone Front
31	20	66	-167	1	Bone Front
31	21	73	-175	1	Bone Front
31	22	79	-183	1	Bone Front
31	23	84	-186	1	Bone Front
31	24	93	-194	1	Bone Front
31	25	95	-200	1	Bone Front
31	26	101	-209	1	Bone Front
31	27	107	-223	1	Bone Front
31	28	111	-226	1	Bone Front
31	29	120	-235	1	Bone Front
31	30	122	-236	1	Bone Front
31	31	123	-238	1	Bone Front
31	32	128	-246	1	Bone Front
31	33	130	-251	1	Bone Front
31	34	130	-252	1	Bone Front
32	0	-15	-24	1	Bone Front
32	1	-39	-45	1	Bone Front
32	2	-35	-50	1	Bone Front
32	3	-23	-79	1	Bone Front
32	4	-3	-92	1	Bone Front
32	5	3	-96	1	Bone Front
32	6	6	-119	1	Bone Front
32	7	12	-121	1	Bone Front
32	8	22	-124	1	Bone Front
32	9	24	-124	1	Bone Front
32	10	28	-126	1	Bone Front
32	11	33	-128	1	Bone Front
32	12	40	-132	1	Bone Front
32	13	48	-139	1	Bone Front
32	14	42	-146	1	Bone Front
32	15	49	-155	1	Bone Front
32	16	60	-162	1	Bone Front
32	17	62	-163	1	Bone Front
32	18	76	-174	1	Bone Front
32	19	87	-182	1	Bone Front
32	20	104	-191	1	Bone Front
32	21	108	-198	1	Bone Front
32	22	108	-202	1	Bone Front
32	23	109	-209	1	Bone Front
32	24	118	-222	1	Bone Front
32	25	124	-229	1	Bone Front
32	26	133	-230	1	Bone Front
32	27	153	-241	1	Bone Front
32	28	162	-250	1	Bone Front
32	29	165	-252	1	Bone Front
32	30	169	-263	1	Bone Front
32	31	170	-277	1	Bone Front
32	32	173	-277	1	Bone Front
32	33	176	-281	1	Bone Front
32	34	180	-288	1	Bone Front
32	35	181	-290	1	Bone Front
32	36	182	-289	1	Bone Front
33	0	-6	-15	1	Bone Front
33	1	-12	-23	1	Bone Front
33	2	-15	-35	1	Bone Front
33	3	-1	-63	1	Bone Front
33	4	9	-84	1	Bone Front
33	5	12	-94	1	Bone Front
33	6	15	-103	1	Bone Front
33	7	17	-109	1	Bone Front
33	8	18	-110	1	Bone Front
33	9	22	-118	1	Bone Front
33	10	22	-118	1	Bone Front
33	11	31	-123	1	Bone Front
33	12	39	-126	1	Bone Front
33	13	46	-131	1	Bone Front
33	14	53	-137	1	Bone Front
33	15	56	-140	1	Bone Front
33	16	67	-151	1	Bone Front
33	17	74	-155	1	Bone Front
34	0	-12	-20	1	Bone Front
34	1	-13	-27	1	Bone Front
34	2	-17	-43	1	Bone Front
34	3	-9	-67	1	Bone Front
34	4	-4	-73	1	Bone Front
34	5	4	-86	1	Bone Front
34	6	9	-99	1	Bone Front
34	7	21	-116	1	Bone Front
34	8	28	-122	1	Bone Front
34	9	30	-125	1	Bone Front
34	10	31	-138	1	Bone Front
34	11	32	-140	1	Bone Front
34	12	36	-146	1	Bone Front
34	13	38	-151	1	Bone Front
34	14	42	-157	1	Bone Front
34	15	44	-165	1	Bone Front
34	16	44	-167	1	Bone Front
34	17	46	-171	1	Bone Front
34	18	46	-171	1	Bone Front
34	19	46	-171	1	Bone Front
34	20	53	-173	1	Bone Front
34	21	74	-184	1	Bone Front
34	22	81	-190	1	Bone Front
34	23	86	-193	1	Bone Front
34	24	97	-201	1	Bone Front
34	25	109	-214	1	Bone Front
34	26	118	-217	1	Bone Front
34	27	122	-219	1	Bone Front
34	28	126	-224	1	Bone Front
34	29	127	-238	1	Bone Front
34	30	129	-242	1	Bone Front
34	31	131	-246	1	Bone Front
34	32	133	-250	1	Bone Front
34	33	138	-260	1	Bone Front
34	34	135	-262	1	Bone Front
34	35	135	-267	1	Bone Front
34	36	134	-272	1	Bone Front
35	0	-7	-21	1	Bone Front
35	1	-1	-44	1	Bone Front
35	2	4	-56	1	Bone Front
35	3	11	-66	1	Bone Front
35	4	29	-80	1	Bone Front
35	5	45	-92	1	Bone Front
35	6	49	-97	1	Bone Front
35	7	53	-107	1	Bone Front
35	8	53	-109	1	Bone Front
35	9	53	-109	1	Bone Front
35	10	53	-109	1	Bone Front
35	11	66	-114	1	Bone Front
35	12	66	-121	1	Bone Front
35	13	66	-121	1	Bone Front
35	14	66	-121	1	Bone Front
35	15	72	-123	1	Bone Front
35	16	75	-122	1	Bone Front
35	17	95	-123	1	Bone Front
35	18	95	-124	1	Bone Front
35	19	101	-134	1	Bone Front
35	20	109	-139	1	Bone Front
35	21	119	-144	1	Bone Front
35	22	122	-150	1	Bone Front
35	23	128	-165	1	Bone Front
35	24	131	-171	1	Bone Front
35	25	140	-182	1	Bone Front
35	26	140	-182	1	Bone Front
35	27	140	-182	1	Bone Front
35	28	143	-184	1	Bone Front
35	29	146	-188	1	Bone Front
35	30	149	-196	1	Bone Front
35	31	154	-202	1	Bone Front
35	32	160	-206	1	Bone Front
35	33	164	-208	1	Bone Front
35	34	165	-209	1	Bone Front
35	35	167	-213	1	Bone Front
35	36	165	-216	1	Bone Front
36	0	-7	-28	1	Bone Front
36	1	-3	-38	1	Bone Front
36	2	8	-61	1	Bone Front
36	3	28	-90	1	Bone Front
36	4	49	-115	1	Bone Front
36	5	44	-130	1	Bone Front
36	6	52	-135	1	Bone Front
36	7	57	-142	1	Bone Front
36	8	56	-147	1	Bone Front
36	9	51	-151	1	Bone Front
36	10	56	-159	1	Bone Front
36	11	60	-169	1	Bone Front
36	12	59	-181	1	Bone Front
36	13	55	-189	1	Bone Front
36	14	60	-190	1	Bone Front
37	0	-8	-9	1	Bone Front
37	1	-17	-8	1	Bone Front
37	2	-15	-3	1	Bone Front
37	3	-9	7	1	Bone Front
37	4	9	11	1	Bone Front
37	5	14	17	1	Bone Front
37	6	25	24	1	Bone Front
37	7	34	28	1	Bone Front
37	8	45	25	1	Bone Front
37	9	53	20	1	Bone Front
37	10	59	19	1	Bone Front
37	11	63	16	1	Bone Front
37	12	62	10	1	Bone Front
37	13	65	9	1	Bone Front
37	14	68	7	1	Bone Front
37	15	68	6	1	Bone Front
37	16	73	0	1	Bone Front
37	17	76	-4	1	Bone Front
37	18	81	-9	1	Bone Front
37	19	86	-15	1	Bone Front
37	20	90	-20	1	Bone Front
37	21	91	-20	1	Bone Front
37	22	101	-23	1	Bone Front
37	23	104	-24	1	Bone Front
37	24	106	-24	1	Bone Front
37	25	112	-25	1	Bone Front
37	26	120	-28	1	Bone Front
38	0	0	-22	1	Bone Front
38	1	-6	-19	1	Bone Front
38	2	9	-10	1	Bone Front
38	3	18	-8	1	Bone Front
38	4	28	-9	1	Bone Front
38	5	40	-5	1	Bone Front
38	6	54	-6	1	Bone Front
38	7	65	-20	1	Bone Front
38	8	89	-25	1	Bone Front
38	9	108	-32	1	Bone Front
38	10	118	-38	1	Bone Front
38	11	134	-54	1	Bone Front
38	12	147	-62	1	Bone Front
38	13	154	-78	1	Bone Front
38	14	162	-95	1	Bone Front
38	15	166	-107	1	Bone Front
38	16	165	-107	1	Bone Front
38	17	170	-110	1	Bone Front
38	18	171	-116	1	Bone Front
38	19	171	-116	1	Bone Front
38	20	170	-116	1	Bone Front
38	21	176	-117	1	Bone Front
38	22	187	-119	1	Bone Front
38	23	197	-125	1	Bone Front
38	24	207	-130	1	Bone Front
38	25	215	-134	1	Bone Front
38	26	219	-138	1	Bone Front
38	27	223	-139	1	Bone Front
38	28	225	-142	1	Bone Front
38	29	222	-139	1	Bone Front
38	30	223	-146	1	Bone Front
38	31	224	-147	1	Bone Front
38	32	226	-148	1	Bone Front
39	0	-11	-9	1	Bone Front
39	1	-11	-9	1	Bone Front
39	2	9	-4	1	Bone Front
39	3	15	-3	1	Bone Front
39	4	24	-3	1	Bone Front
39	5	26	-3	1	Bone Front
39	6	37	-4	1	Bone Front
39	7	46	-13	1	Bone Front
39	8	53	-24	1	Bone Front
39	9	56	-25	1	Bone Front
39	10	66	-28	1	Bone Front
39	11	79	-33	1	Bone Front
39	12	81	-33	1	Bone Front
40	0	-6	-9	1	Bone Front
40	1	-9	-6	1	Bone Front
40	2	-5	-2	1	Bone Front
40	3	19	5	1	Bone Front
40	4	36	6	1	Bone Front
40	5	54	4	1	Bone Front
40	6	69	3	1	Bone Front
40	7	86	0	1	Bone Front
40	8	95	0	1	Bone Front
40	9	98	-1	1	Bone Front
40	10	106	0	1	Bone Front
40	11	125	-8	1	Bone Front
40	12	125	-9	1	Bone Front
40	13	133	-18	1	Bone Front
40	14	135	-21	1	Bone Front
40	15	135	-21	1	Bone Front
40	16	138	-23	1	Bone Front
40	17	140	-24	1	Bone Front
40	18	143	-28	1	Bone Front
40	19	143	-29	1	Bone Front
40	20	143	-28	1	Bone Front
40	21	143	-23	1	Bone Front
40	22	136	-25	1	Bone Front
40	23	152	-36	1	Bone Front
40	24	146	-45	1	Bone Front
40	25	148	-54	1	Bone Front
40	26	140	-59	1	Bone Front
40	27	149	-54	1	Bone Front
40	28	146	-60	1	Bone Front
40	29	146	-61	1	Bone Front
40	30	153	-72	1	Bone Front
40	31	154	-72	1	Bone Front
40	32	155	-69	1	Bone Front
40	33	154	-72	1	Bone Front
40	34	150	-78	1	Bone Front
40	35	151	-81	1	Bone Front
40	36	172	-104	1	Bone Front
41	0	8	-13	1	Bone Front
41	1	-2	2	1	Bone Front
41	2	-2	2	1	Bone Front
41	3	-6	-2	1	Bone Front
41	4	-9	-2	1	Bone Front
41	5	-9	-2	1	Bone Front
41	6	-9	-3	1	Bone Front
41	7	-3	-40	1	Bone Front
41	8	-1	-40	1	Bone Front
41	9	-1	-40	1	Bone Front
41	10	-1	-40	1	Bone Front
42	0	-18	-7	1	Bone Front
42	1	-22	-23	1	Bone Front
42	2	-3	-28	1	Bone Front
42	3	-1	-29	1	Bone Front
42	4	12	-32	1	Bone Front
42	5	24	-32	1	Bone Front
42	6	35	-28	1	Bone Front
42	7	38	-29	1	Bone Front
42	8	44	-30	1	Bone Front
42	9	45	-30	1	Bone Front
42	10	56	-32	1	Bone Front
42	11	58	-32	1	Bone Front
42	12	69	-40	1	Bone Front
42	13	76	-45	1	Bone Front
42	14	83	-48	1	Bone Front
42	15	93	-54	1	Bone Front
42	16	96	-56	1	Bone Front
42	17	104	-59	1	Bone Front
42	18	110	-63	1	Bone Front
42	19	122	-71	1	Bone Front
42	20	124	-71	1	Bone Front
42	21	135	-78	1	Bone Front
42	22	142	-82	1	Bone Front
42	23	145	-88	1	Bone Front
42	24	146	-89	1	Bone Front
42	25	146	-89	1	Bone Front
42	26	150	-94	1	Bone Front
42	27	150	-95	1	Bone Front
42	28	155	-103	1	Bone Front
42	29	159	-108	1	Bone Front
42	30	160	-119	1	Bone Front
42	31	160	-122	1	Bone Front
42	32	162	-127	1	Bone Front
42	33	164	-134	1	Bone Front
42	34	164	-134	1	Bone Front
42	35	165	-134	1	Bone Front
42	36	166	-136	1	Bone Front
43	0	-30	-28	1	Bone Front
43	1	-38	-44	1	Bone Front
43	2	-30	-48	1	Bone Front
43	3	-31	-54	1	Bone Front
43	4	-25	-62	1	Bone Front
43	5	-15	-69	1	Bone Front
43	6	-14	-70	1	Bone Front
43	7	-4	-74	1	Bone Front
43	8	20	-72	1	Bone Front
43	9	13	-77	1	Bone Front
43	10	15	-81	1	Bone Front
43	11	16	-81	1	Bone Front
43	12	16	-81	1	Bone Front
43	13	16	-82	1	Bone Front
43	14	28	-89	1	Bone Front
43	15	28	-89	1	Bone Front
43	16	47	-94	1	Bone Front
43	17	52	-95	1	Bone Front
43	18	61	-99	1	Bone Front
43	19	72	-104	1	Bone Front
43	20	91	-113	1	Bone Front
43	21	91	-113	1	Bone Front
43	22	96	-117	1	Bone Front
43	23	98	-119	1	Bone Front
43	24	97	-119	1	Bone Front
43	25	98	-124	1	Bone Front
43	26	99	-130	1	Bone Front
43	27	103	-139	1	Bone Front
43	28	105	-141	1	Bone Front
43	29	110	-146	1	Bone Front
43	30	113	-151	1	Bone Front
43	31	119	-154	1	Bone Front
43	32	128	-158	1	Bone Front
43	33	136	-162	1	Bone Front
43	34	147	-168	1	Bone Front
43	35	149	-170	1	Bone Front
43	36	149	-177	1	Bone Front
44	0	-15	-34	1	Bone Front
44	1	-28	-48	1	Bone Front
44	2	-22	-52	1	Bone Front
44	3	-21	-56	1	Bone Front
44	4	-20	-61	1	Bone Front
44	5	-14	-68	1	Bone Front
44	6	-10	-70	1	Bone Front
44	7	-4	-74	1	Bone Front
44	8	0	-75	1	Bone Front
44	9	3	-77	1	Bone Front
44	10	6	-80	1	Bone Front
44	11	9	-83	1	Bone Front
44	12	15	-88	1	Bone Front
44	13	20	-92	1	Bone Front
44	14	27	-97	1	Bone Front
44	15	30	-100	1	Bone Front
44	16	45	-107	1	Bone Front
44	17	53	-110	1	Bone Front
44	18	60	-115	1	Bone Front
44	19	73	-127	1	Bone Front
44	20	83	-135	1	Bone Front
44	21	88	-138	1	Bone Front
44	22	91	-140	1	Bone Front
44	23	97	-141	1	Bone Front
44	24	97	-141	1	Bone Front
44	25	111	-153	1	Bone Front
44	26	112	-155	1	Bone Front
44	27	112	-156	1	Bone Front
44	28	109	-167	1	Bone Front
44	29	111	-169	1	Bone Front
44	30	112	-172	1	Bone Front
44	31	108	-181	1	Bone Front
44	32	113	-185	1	Bone Front
44	33	114	-191	1	Bone Front
44	34	116	-195	1	Bone Front
44	35	117	-196	1	Bone Front
44	36	121	-198	1	Bone Front
45	0	-19	-22	1	Bone Front
45	1	-18	-39	1	Bone Front
45	2	-18	-40	1	Bone Front
45	3	-12	-52	1	Bone Front
45	4	0	-66	1	Bone Front
45	5	11	-75	1	Bone Front
45	6	28	-87	1	Bone Front
45	7	36	-93	1	Bone Front
45	8	47	-99	1	Bone Front
45	9	47	-99	1	Bone Front
45	10	47	-110	1	Bone Front
45	11	51	-114	1	Bone Front
45	12	55	-121	1	Bone Front
45	13	63	-128	1	Bone Front
45	14	68	-132	1	Bone Front
45	15	78	-137	1	Bone Front
45	16	89	-140	1	Bone Front
45	17	98	-143	1	Bone Front
45	18	106	-146	1	Bone Front
45	19	114	-152	1	Bone Front
45	20	121	-156	1	Bone Front
45	21	128	-173	1	Bone Front
45	22	132	-177	1	Bone Front
45	23	142	-190	1	Bone Front
46	0	-4	-35	1	Bone Front
46	1	-11	-47	1	Bone Front
46	2	5	-77	1	Bone Front
46	3	12	-85	1	Bone Front
46	4	39	-102	1	Bone Front
46	5	49	-125	1	Bone Front
46	6	52	-138	1	Bone Front
46	7	55	-141	1	Bone Front
46	8	60	-145	1	Bone Front
46	9	65	-152	1	Bone Front
46	10	72	-157	1	Bone Front
46	11	78	-162	1	Bone Front
46	12	81	-165	1	Bone Front
46	13	88	-175	1	Bone Front
46	14	94	-183	1	Bone Front
46	15	96	-187	1	Bone Front
46	16	103	-194	1	Bone Front
46	17	113	-204	1	Bone Front
46	18	123	-209	1	Bone Front
46	19	139	-219	1	Bone Front
46	20	143	-223	1	Bone Front
46	21	146	-225	1	Bone Front
46	22	149	-234	1	Bone Front
46	23	153	-241	1	Bone Front
46	24	158	-252	1	Bone Front
46	25	159	-254	1	Bone Front
46	26	167	-264	1	Bone Front
46	27	171	-269	1	Bone Front
46	28	175	-275	1	Bone Front
46	29	175	-281	1	Bone Front
46	30	175	-290	1	Bone Front
46	31	175	-292	1	Bone Front
1	0	24	3	2	Bone Front
1	1	39	4	2	Bone Front
1	2	59	0	2	Bone Front
1	3	79	0	2	Bone Front
1	4	84	8	2	Bone Front
1	5	96	3	2	Bone Front
1	6	100	4	2	Bone Front
1	7	101	4	2	Bone Front
1	8	107	4	2	Bone Front
1	9	111	4	2	Bone Front
1	10	120	4	2	Bone Front
1	11	129	3	2	Bone Front
1	12	139	1	2	Bone Front
1	13	147	3	2	Bone Front
1	14	157	-1	2	Bone Front
1	15	160	-1	2	Bone Front
1	16	171	1	2	Bone Front
1	17	175	3	2	Bone Front
1	18	177	11	2	Bone Front
1	19	191	15	2	Bone Front
1	20	192	12	2	Bone Front
1	21	195	12	2	Bone Front
1	22	203	16	2	Bone Front
1	23	205	17	2	Bone Front
1	24	193	33	2	Bone Front
1	25	209	29	2	Bone Front
1	26	213	29	2	Bone Front
1	27	221	29	2	Bone Front
1	28	225	29	2	Bone Front
1	29	224	40	2	Bone Front
1	30	205	36	2	Bone Front
1	31	196	36	2	Bone Front
1	32	209	40	2	Bone Front
1	33	231	37	2	Bone Front
1	34	243	37	2	Bone Front
1	35	264	36	2	Bone Front
1	36	273	47	2	Bone Front
2	0	36	-4	2	Bone Front
2	1	52	-11	2	Bone Front
2	2	71	-11	2	Bone Front
2	3	92	-11	2	Bone Front
2	4	105	1	2	Bone Front
2	5	120	-1	2	Bone Front
2	6	136	0	2	Bone Front
2	7	139	-8	2	Bone Front
2	8	144	-11	2	Bone Front
2	9	147	-15	2	Bone Front
2	10	160	-19	2	Bone Front
2	11	164	-19	2	Bone Front
2	12	172	-19	2	Bone Front
2	13	179	-15	2	Bone Front
2	14	185	-12	2	Bone Front
2	15	201	-11	2	Bone Front
2	16	211	-11	2	Bone Front
2	17	215	-12	2	Bone Front
2	18	215	-12	2	Bone Front
2	19	215	-12	2	Bone Front
2	20	217	-12	2	Bone Front
2	21	224	-12	2	Bone Front
2	22	228	-12	2	Bone Front
2	23	247	-11	2	Bone Front
2	24	252	-11	2	Bone Front
2	25	253	-8	2	Bone Front
2	26	255	-3	2	Bone Front
2	27	261	7	2	Bone Front
2	28	267	7	2	Bone Front
2	29	267	7	2	Bone Front
2	30	267	12	2	Bone Front
2	31	267	12	2	Bone Front
2	32	267	12	2	Bone Front
2	33	269	12	2	Bone Front
2	34	279	7	2	Bone Front
2	35	285	-1	2	Bone Front
2	36	307	-5	2	Bone Front
3	0	18	-4	2	Bone Front
3	1	45	0	2	Bone Front
3	2	64	4	2	Bone Front
3	3	68	-7	2	Bone Front
3	4	78	-7	2	Bone Front
3	5	98	-7	2	Bone Front
3	6	100	-6	2	Bone Front
3	7	104	-11	2	Bone Front
3	8	108	-11	2	Bone Front
3	9	121	-16	2	Bone Front
3	10	129	-16	2	Bone Front
3	11	130	-15	2	Bone Front
3	12	148	-14	2	Bone Front
3	13	154	-12	2	Bone Front
3	14	154	-12	2	Bone Front
3	15	164	-15	2	Bone Front
3	16	165	-15	2	Bone Front
3	17	170	-15	2	Bone Front
3	18	172	-15	2	Bone Front
3	19	178	-14	2	Bone Front
3	20	188	-7	2	Bone Front
3	21	196	-4	2	Bone Front
3	22	206	1	2	Bone Front
3	23	210	5	2	Bone Front
3	24	212	8	2	Bone Front
3	25	217	14	2	Bone Front
3	26	222	20	2	Bone Front
3	27	229	29	2	Bone Front
3	28	230	30	2	Bone Front
3	29	232	30	2	Bone Front
3	30	234	28	2	Bone Front
3	31	238	21	2	Bone Front
3	32	236	10	2	Bone Front
3	33	244	9	2	Bone Front
3	34	250	-7	2	Bone Front
3	35	257	-7	2	Bone Front
3	36	269	-8	2	Bone Front
4	0	24	-1	2	Bone Front
4	1	35	0	2	Bone Front
4	2	55	3	2	Bone Front
4	3	66	3	2	Bone Front
4	4	79	1	2	Bone Front
4	5	96	5	2	Bone Front
4	6	102	8	2	Bone Front
4	7	104	9	2	Bone Front
4	8	119	13	2	Bone Front
4	9	123	13	2	Bone Front
4	10	128	13	2	Bone Front
4	11	131	12	2	Bone Front
4	12	134	12	2	Bone Front
4	13	143	11	2	Bone Front
4	14	146	17	2	Bone Front
4	15	151	20	2	Bone Front
4	16	170	29	2	Bone Front
4	17	175	35	2	Bone Front
4	18	179	39	2	Bone Front
4	19	186	44	2	Bone Front
4	20	198	49	2	Bone Front
4	21	207	51	2	Bone Front
4	22	210	52	2	Bone Front
4	23	216	56	2	Bone Front
4	24	250	37	2	Bone Front
4	25	254	35	2	Bone Front
4	26	258	32	2	Bone Front
4	27	260	31	2	Bone Front
4	28	267	27	2	Bone Front
4	29	282	17	2	Bone Front
4	30	284	16	2	Bone Front
4	31	284	16	2	Bone Front
4	32	284	16	2	Bone Front
4	33	284	16	2	Bone Front
4	34	288	16	2	Bone Front
4	35	295	12	2	Bone Front
4	36	307	11	2	Bone Front
5	0	23	1	2	Bone Front
5	1	24	1	2	Bone Front
5	2	29	2	2	Bone Front
5	3	52	-4	2	Bone Front
5	4	57	-4	2	Bone Front
5	5	68	0	2	Bone Front
5	6	76	4	2	Bone Front
5	7	92	6	2	Bone Front
5	8	93	5	2	Bone Front
5	9	104	1	2	Bone Front
5	10	107	1	2	Bone Front
5	11	131	1	2	Bone Front
5	12	132	0	2	Bone Front
5	13	140	-2	2	Bone Front
5	14	143	-2	2	Bone Front
5	15	149	-4	2	Bone Front
5	16	153	-4	2	Bone Front
5	17	163	-7	2	Bone Front
5	18	169	-7	2	Bone Front
5	19	176	-7	2	Bone Front
5	20	191	-6	2	Bone Front
5	21	192	-6	2	Bone Front
5	22	200	-6	2	Bone Front
5	23	224	0	2	Bone Front
5	24	224	0	2	Bone Front
5	25	233	2	2	Bone Front
5	26	239	6	2	Bone Front
5	27	244	9	2	Bone Front
5	28	255	8	2	Bone Front
5	29	257	6	2	Bone Front
5	30	267	5	2	Bone Front
6	0	20	6	2	Bone Front
6	1	22	6	2	Bone Front
6	2	50	7	2	Bone Front
6	3	50	6	2	Bone Front
6	4	52	3	2	Bone Front
6	5	68	6	2	Bone Front
6	6	82	7	2	Bone Front
6	7	87	10	2	Bone Front
6	8	98	4	2	Bone Front
6	9	107	3	2	Bone Front
6	10	131	2	2	Bone Front
6	11	132	0	2	Bone Front
6	12	134	-2	2	Bone Front
6	13	146	-2	2	Bone Front
6	14	150	0	2	Bone Front
6	15	159	-1	2	Bone Front
6	16	168	-4	2	Bone Front
6	17	182	-5	2	Bone Front
6	18	182	-5	2	Bone Front
6	19	183	-6	2	Bone Front
6	20	196	-6	2	Bone Front
6	21	203	-6	2	Bone Front
6	22	211	-5	2	Bone Front
6	23	211	-5	2	Bone Front
6	24	211	-5	2	Bone Front
6	25	218	-5	2	Bone Front
6	26	224	-4	2	Bone Front
6	27	230	-4	2	Bone Front
6	28	234	-2	2	Bone Front
6	29	248	-2	2	Bone Front
6	30	264	-4	2	Bone Front
6	31	264	-5	2	Bone Front
6	32	279	-8	2	Bone Front
6	33	279	-8	2	Bone Front
6	34	286	-5	2	Bone Front
6	35	288	-1	2	Bone Front
6	36	303	0	2	Bone Front
7	0	8	4	2	Bone Front
7	1	17	6	2	Bone Front
7	2	38	9	2	Bone Front
7	3	45	10	2	Bone Front
7	4	56	12	2	Bone Front
7	5	74	13	2	Bone Front
7	6	74	13	2	Bone Front
7	7	81	13	2	Bone Front
7	8	90	13	2	Bone Front
7	9	108	10	2	Bone Front
7	10	108	10	2	Bone Front
7	11	110	10	2	Bone Front
7	12	118	8	2	Bone Front
7	13	125	5	2	Bone Front
7	14	138	1	2	Bone Front
7	15	140	1	2	Bone Front
7	16	146	1	2	Bone Front
7	17	152	4	2	Bone Front
7	18	153	5	2	Bone Front
7	19	160	5	2	Bone Front
7	20	174	6	2	Bone Front
7	21	184	5	2	Bone Front
7	22	184	5	2	Bone Front
7	23	185	5	2	Bone Front
7	24	186	6	2	Bone Front
7	25	189	6	2	Bone Front
7	26	190	6	2	Bone Front
7	27	190	8	2	Bone Front
7	28	190	9	2	Bone Front
7	29	192	9	2	Bone Front
7	30	192	10	2	Bone Front
7	31	194	17	2	Bone Front
7	32	194	17	2	Bone Front
7	33	197	17	2	Bone Front
7	34	202	17	2	Bone Front
7	35	209	16	2	Bone Front
7	36	218	13	2	Bone Front
8	0	13	4	2	Bone Front
8	1	24	6	2	Bone Front
8	2	26	4	2	Bone Front
8	3	38	7	2	Bone Front
8	4	54	11	2	Bone Front
8	5	68	15	2	Bone Front
8	6	74	16	2	Bone Front
8	7	80	18	2	Bone Front
8	8	81	18	2	Bone Front
8	9	85	16	2	Bone Front
8	10	93	11	2	Bone Front
8	11	98	11	2	Bone Front
8	12	104	11	2	Bone Front
8	13	117	8	2	Bone Front
8	14	124	6	2	Bone Front
8	15	126	2	2	Bone Front
8	16	130	-4	2	Bone Front
8	17	146	-6	2	Bone Front
8	18	154	-6	2	Bone Front
8	19	156	-6	2	Bone Front
8	20	157	-6	2	Bone Front
8	21	173	-4	2	Bone Front
8	22	177	-4	2	Bone Front
8	23	185	-1	2	Bone Front
8	24	190	6	2	Bone Front
8	25	201	8	2	Bone Front
8	26	202	10	2	Bone Front
8	27	206	11	2	Bone Front
8	28	206	12	2	Bone Front
8	29	208	14	2	Bone Front
8	30	209	14	2	Bone Front
8	31	210	14	2	Bone Front
8	32	212	14	2	Bone Front
8	33	213	14	2	Bone Front
8	34	213	14	2	Bone Front
8	35	213	14	2	Bone Front
8	36	213	14	2	Bone Front
9	0	19	-14	2	Bone Front
9	1	24	-13	2	Bone Front
9	2	40	-10	2	Bone Front
9	3	46	-9	2	Bone Front
9	4	47	-9	2	Bone Front
9	5	51	-9	2	Bone Front
9	6	71	-6	2	Bone Front
9	7	82	-5	2	Bone Front
9	8	83	-5	2	Bone Front
9	9	90	-6	2	Bone Front
9	10	98	-9	2	Bone Front
9	11	107	-12	2	Bone Front
9	12	107	-12	2	Bone Front
9	13	122	-14	2	Bone Front
9	14	127	-16	2	Bone Front
9	15	130	-17	2	Bone Front
9	16	138	-20	2	Bone Front
9	17	143	-21	2	Bone Front
9	18	144	-21	2	Bone Front
9	19	148	-22	2	Bone Front
9	20	150	-22	2	Bone Front
9	21	156	-22	2	Bone Front
9	22	166	-21	2	Bone Front
9	23	174	-18	2	Bone Front
9	24	176	-17	2	Bone Front
9	25	175	-12	2	Bone Front
9	26	176	-5	2	Bone Front
9	27	179	-4	2	Bone Front
9	28	186	-1	2	Bone Front
9	29	190	2	2	Bone Front
9	30	190	2	2	Bone Front
9	31	191	-1	2	Bone Front
9	32	187	-5	2	Bone Front
9	33	187	-5	2	Bone Front
9	34	192	-5	2	Bone Front
9	35	195	-8	2	Bone Front
9	36	195	-8	2	Bone Front
10	0	18	1	2	Bone Front
10	1	24	1	2	Bone Front
10	2	28	1	2	Bone Front
10	3	40	3	2	Bone Front
10	4	46	5	2	Bone Front
10	5	54	5	2	Bone Front
10	6	59	5	2	Bone Front
10	7	59	5	2	Bone Front
10	8	71	-8	2	Bone Front
10	9	87	-11	2	Bone Front
10	10	102	-11	2	Bone Front
10	11	92	-7	2	Bone Front
10	12	112	-8	2	Bone Front
11	0	20	2	2	Bone Front
11	1	22	4	2	Bone Front
11	2	26	4	2	Bone Front
11	3	54	0	2	Bone Front
11	4	58	-3	2	Bone Front
11	5	62	-7	2	Bone Front
11	6	68	-14	2	Bone Front
11	7	80	-22	2	Bone Front
11	8	89	-22	2	Bone Front
11	9	101	-27	2	Bone Front
11	10	104	-28	2	Bone Front
11	11	109	-30	2	Bone Front
11	12	117	-35	2	Bone Front
11	13	130	-36	2	Bone Front
11	14	146	-38	2	Bone Front
11	15	149	-38	2	Bone Front
11	16	154	-40	2	Bone Front
11	17	160	-56	2	Bone Front
11	18	165	-58	2	Bone Front
11	19	174	-63	2	Bone Front
11	20	182	-64	2	Bone Front
11	21	182	-64	2	Bone Front
11	22	184	-63	2	Bone Front
11	23	186	-62	2	Bone Front
11	24	190	-60	2	Bone Front
11	25	197	-60	2	Bone Front
11	26	200	-63	2	Bone Front
11	27	198	-64	2	Bone Front
11	28	206	-66	2	Bone Front
11	29	208	-64	2	Bone Front
11	30	208	-64	2	Bone Front
11	31	210	-64	2	Bone Front
11	32	210	-64	2	Bone Front
11	33	212	-64	2	Bone Front
11	34	214	-66	2	Bone Front
11	35	216	-66	2	Bone Front
11	36	234	-67	2	Bone Front
12	0	9	1	2	Bone Front
12	1	16	3	2	Bone Front
12	2	40	1	2	Bone Front
12	3	42	1	2	Bone Front
12	4	57	1	2	Bone Front
12	5	81	-7	2	Bone Front
12	6	82	-7	2	Bone Front
12	7	89	-12	2	Bone Front
12	8	93	-19	2	Bone Front
12	9	93	-19	2	Bone Front
12	10	118	-28	2	Bone Front
12	11	129	-33	2	Bone Front
12	12	129	-33	2	Bone Front
12	13	134	-37	2	Bone Front
12	14	144	-39	2	Bone Front
12	15	152	-47	2	Bone Front
12	16	154	-47	2	Bone Front
12	17	158	-47	2	Bone Front
12	18	164	-48	2	Bone Front
12	19	168	-48	2	Bone Front
12	20	174	-51	2	Bone Front
12	21	184	-51	2	Bone Front
12	22	188	-51	2	Bone Front
12	23	190	-48	2	Bone Front
12	24	194	-47	2	Bone Front
12	25	197	-45	2	Bone Front
12	26	200	-45	2	Bone Front
12	27	200	-45	2	Bone Front
12	28	201	-45	2	Bone Front
12	29	205	-45	2	Bone Front
12	30	208	-45	2	Bone Front
12	31	209	-45	2	Bone Front
12	32	210	-45	2	Bone Front
12	33	214	-48	2	Bone Front
12	34	216	-48	2	Bone Front
12	35	216	-48	2	Bone Front
12	36	225	-49	2	Bone Front
13	0	10	3	2	Bone Front
13	1	21	4	2	Bone Front
13	2	26	7	2	Bone Front
13	3	44	-5	2	Bone Front
13	4	58	-6	2	Bone Front
13	5	68	-10	2	Bone Front
13	6	70	-12	2	Bone Front
13	7	77	-20	2	Bone Front
13	8	84	-28	2	Bone Front
13	9	90	-45	2	Bone Front
13	10	93	-49	2	Bone Front
13	11	101	-52	2	Bone Front
13	12	116	-57	2	Bone Front
13	13	130	-64	2	Bone Front
13	14	132	-65	2	Bone Front
13	15	141	-69	2	Bone Front
13	16	145	-72	2	Bone Front
13	17	146	-72	2	Bone Front
13	18	154	-74	2	Bone Front
13	19	160	-74	2	Bone Front
13	20	165	-74	2	Bone Front
13	21	192	-58	2	Bone Front
13	22	192	-58	2	Bone Front
13	23	190	-58	2	Bone Front
13	24	192	-58	2	Bone Front
13	25	202	-62	2	Bone Front
13	26	204	-65	2	Bone Front
13	27	197	-64	2	Bone Front
13	28	204	-64	2	Bone Front
13	29	210	-68	2	Bone Front
13	30	212	-69	2	Bone Front
13	31	212	-69	2	Bone Front
13	32	212	-69	2	Bone Front
13	33	212	-72	2	Bone Front
13	34	212	-74	2	Bone Front
13	35	212	-76	2	Bone Front
13	36	217	-80	2	Bone Front
14	0	3	4	2	Bone Front
14	1	24	-6	2	Bone Front
14	2	34	-6	2	Bone Front
14	3	42	-6	2	Bone Front
14	4	71	-16	2	Bone Front
14	5	87	-24	2	Bone Front
14	6	95	-26	2	Bone Front
14	7	103	-32	2	Bone Front
14	8	98	-44	2	Bone Front
14	9	108	-46	2	Bone Front
14	10	114	-54	2	Bone Front
14	11	122	-60	2	Bone Front
14	12	127	-68	2	Bone Front
14	13	130	-69	2	Bone Front
14	14	130	-72	2	Bone Front
14	15	140	-76	2	Bone Front
14	16	142	-77	2	Bone Front
14	17	151	-77	2	Bone Front
14	18	156	-78	2	Bone Front
14	19	172	-84	2	Bone Front
14	20	180	-84	2	Bone Front
15	0	29	-1	2	Bone Front
15	1	32	-1	2	Bone Front
15	2	43	-11	2	Bone Front
15	3	44	-11	2	Bone Front
15	4	52	-11	2	Bone Front
15	5	64	-13	2	Bone Front
15	6	73	-19	2	Bone Front
15	7	77	-25	2	Bone Front
15	8	75	-39	2	Bone Front
15	9	85	-44	2	Bone Front
15	10	95	-51	2	Bone Front
15	11	103	-51	2	Bone Front
15	12	108	-52	2	Bone Front
15	13	117	-61	2	Bone Front
15	14	132	-67	2	Bone Front
15	15	135	-68	2	Bone Front
15	16	139	-72	2	Bone Front
15	17	139	-72	2	Bone Front
15	18	147	-75	2	Bone Front
15	19	156	-80	2	Bone Front
15	20	165	-81	2	Bone Front
15	21	169	-84	2	Bone Front
15	22	180	-84	2	Bone Front
15	23	183	-84	2	Bone Front
15	24	185	-83	2	Bone Front
15	25	189	-84	2	Bone Front
15	26	196	-81	2	Bone Front
15	27	197	-80	2	Bone Front
16	0	28	-3	2	Bone Front
16	1	34	-5	2	Bone Front
16	2	48	-4	2	Bone Front
16	3	65	-4	2	Bone Front
16	4	77	-4	2	Bone Front
16	5	100	-8	2	Bone Front
16	6	113	-19	2	Bone Front
16	7	121	-28	2	Bone Front
16	8	128	-43	2	Bone Front
16	9	136	-47	2	Bone Front
16	10	148	-67	2	Bone Front
16	11	158	-76	2	Bone Front
16	12	161	-76	2	Bone Front
16	13	169	-76	2	Bone Front
[truncated: 12,260 more rows]

## Sheet: Fig1I
Graph showing mean squared displacement for osteoblasts in different mediolateral positions, averaged over N=4 images. Shading indicates SEM.
Index	time_hr	MSD	MSD_SEM	Location
0	1	235.006	4.02164	Bone Front
1	1.16667	329.587	5.22567	Bone Front
2	1.33333	450.173	6.56915	Bone Front
3	1.5	595.458	8.15483	Bone Front
4	1.66667	751.641	9.34219	Bone Front
5	1.83333	928.095	11.4028	Bone Front
6	2	1089.95	13.3665	Bone Front
7	2.16667	1257.47	14.5724	Bone Front
8	2.33333	1447	16.6484	Bone Front
9	2.5	1635.08	18.0997	Bone Front
10	2.66667	1841.09	19.9106	Bone Front
11	2.83333	2030.53	21.9926	Bone Front
12	3	2241.06	23.4975	Bone Front
13	3.16667	2442.22	25.5448	Bone Front
14	3.33333	2645.38	27.6031	Bone Front
15	3.5	2855.92	31.1683	Bone Front
16	3.66667	3141.11	41.7053	Bone Front
17	3.83333	3384.34	43.8306	Bone Front
18	4	3631.48	47.2205	Bone Front
19	4.16667	3822.97	48.7072	Bone Front
20	4.33333	4071.8	50.8695	Bone Front
21	4.5	4251.35	54.942	Bone Front
22	4.66667	4441.91	56.65	Bone Front
23	4.83333	4673.31	58.5034	Bone Front
24	5	4911.15	62.4182	Bone Front
25	5.16667	5087.81	69.4479	Bone Front
26	5.33333	5200.61	75.729	Bone Front
27	5.5	5353.5	81.8198	Bone Front
28	5.66667	5457.73	87.6169	Bone Front
29	5.83333	5574.53	93.4519	Bone Front
0	1	284.485	6.03071	In Bone
1	1.16667	417.302	8.28577	In Bone
2	1.33333	556.669	10.2156	In Bone
3	1.5	719.722	12.2585	In Bone
4	1.66667	901.531	15.7288	In Bone
5	1.83333	1073.73	17.5045	In Bone
6	2	1259.58	20.5323	In Bone
7	2.16667	1454.34	25.3905	In Bone
8	2.33333	1673.74	29.6153	In Bone
9	2.5	1863.96	34.4028	In Bone
10	2.66667	2087.78	39.1196	In Bone
11	2.83333	2340.54	48.3172	In Bone
12	3	2554.25	51.2409	In Bone
13	3.16667	2762.12	57.7561	In Bone
14	3.33333	3008.48	64.5849	In Bone
15	3.5	3250.02	71.1031	In Bone
16	3.66667	3461.82	79.8667	In Bone
17	3.83333	3734.93	93.3375	In Bone
18	4	3948.47	106.985	In Bone
19	4.16667	4161.2	119.276	In Bone
20	4.33333	4368.88	139.442	In Bone
21	4.5	4470.86	157.621	In Bone
22	4.66667	4660.19	167.629	In Bone
23	4.83333	4863.36	176.542	In Bone
24	5	5063.53	183.946	In Bone
25	5.16667	5212.81	198.674	In Bone
26	5.33333	5103.69	197.881	In Bone
27	5.5	5228.14	202.332	In Bone
28	5.66667	5257.53	200.318	In Bone
29	5.83333	5326.24	197.837	In Bone
0	1	249.935	5.51533	Further In Bone
1	1.16667	362.096	8.8714	Further In Bone
2	1.33333	465.188	11.4946	Further In Bone
3	1.5	581.088	15.3039	Further In Bone
4	1.66667	701.494	18.8935	Further In Bone
5	1.83333	811.07	22.512	Further In Bone
6	2	919.675	26.3642	Further In Bone
7	2.16667	1057.16	30.4719	Further In Bone
8	2.33333	1220.12	35.321	Further In Bone
9	2.5	1357.64	41.0942	Further In Bone
10	2.66667	1479.06	46.2576	Further In Bone
11	2.83333	1619.38	50.7167	Further In Bone
12	3	1743.55	53.3549	Further In Bone
13	3.16667	1846.07	55.8626	Further In Bone
14	3.33333	1962.99	61.217	Further In Bone
15	3.5	2051.79	63.3933	Further In Bone
16	3.66667	2146.16	66.8897	Further In Bone
17	3.83333	2254.08	75.5429	Further In Bone
18	4	2327.61	79.1371	Further In Bone
19	4.16667	2436.53	83.8847	Further In Bone
20	4.33333	2499.66	87.7528	Further In Bone
21	4.5	2577.7	90.3563	Further In Bone
22	4.66667	2656.47	93.0922	Further In Bone
23	4.83333	2719.61	95.4319	Further In Bone
24	5	2690.9	105.722	Further In Bone
25	5.16667	2648.72	117.761	Further In Bone
26	5.33333	2697.72	121.771	Further In Bone
27	5.5	2734.78	124.44	Further In Bone
28	5.66667	2771.36	127.7	Further In Bone
29	5.83333	2804.19	129.004	Further In Bone

## Sheet: Fig1K
Degrees E13.5	rad	Y=SIN(RAD)	X=COS(RAD)
67.6226	1.18024	0.924696	0.380706		1.18024
55.2232	0.963827	0.82138	0.570381		0.963827		theta (degree)	84.8367
172.238	3.00613	0.135052	-0.990839		3.00613		z statistic of the mean	-119.938
50.4412	0.880364	0.770971	0.63687		0.880364
50.5255	0.881836	0.771907	0.635735		0.881836			-0.113973
8.74377	0.152608	0.152016	0.988378		0.152608		Rayleigh's z test z=nr2	90.737
90	1.5708	1	6.12323e-17		1.5708		p value	<0.00001
125.095	2.18332	0.818202	-0.574931		2.18332
156.641	2.73391	0.396485	-0.918041		2.73391
91.8478	1.60305	0.99948	-0.0322446		1.60305
95.3153	1.66357	0.9957	-0.0926371		1.66357
139.706	2.43833	0.646707	-0.762739		2.43833
47.6431	0.831528	0.738962	0.673747		0.831528
12.0968	0.211129	0.209563	0.977795		0.211129
69.4402	1.21196	0.936306	0.351185		1.21196
163.304	2.85019	0.287299	-0.957841		2.85019
66.5742	1.16194	0.917576	0.397561		1.16194
105.948	1.84914	0.961513	-0.27476		1.84914
103.759	1.81094	0.971305	-0.237838		1.81094
99.6903	1.73992	0.985732	-0.168322		1.73992
64.9858	1.13422	0.906203	0.422843		1.13422
46.9754	0.819875	0.73106	0.682313		0.819875
152.354	2.65908	0.46401	-0.88583		2.65908
19.4369	0.339238	0.332769	0.943008		0.339238
116.57	2.03453	0.894389	-0.44729		2.03453
128.662	2.24558	0.780844	-0.624726		2.24558
173.99	3.03671	0.104694	-0.994505		3.03671
91.0417	1.58898	0.999835	-0.0181809		1.58898
98.7469	1.72346	0.98837	-0.152069		1.72346
105.175	1.83565	0.96513	-0.261773		1.83565
41.8807	0.730955	0.667581	0.744537		0.730955
84.143	1.46857	0.99478	0.102045		1.46857
4.39925	0.0767813	0.0767059	0.997054		0.0767813
47.8159	0.834544	0.74099	0.671516		0.834544
36.8688	0.643483	0.599985	0.800011		0.643483
85.8148	1.49775	0.997333	0.0729813		1.49775
77.6174	1.35468	0.976737	0.214439		1.35468
75.6754	1.32079	0.96891	0.247415		1.32079
102.905	1.79604	0.97474	-0.223343		1.79604
45	0.785398	0.707107	0.707107		0.785398
83.6587	1.46012	0.993882	0.110451		1.46012
56.6906	0.989438	0.835718	0.54916		0.989438
117.596	2.05243	0.886238	-0.46323		2.05243
85.9141	1.49948	0.997458	0.0712525		1.49948
96.2043	1.67908	0.994143	-0.108074		1.67908
124.079	2.16558	0.828271	-0.560328		2.16558
82.6931	1.44327	0.991879	0.127185		1.44327
108.437	1.89258	0.948674	-0.316255		1.89258
112.07	1.95598	0.926728	-0.375733		1.95598
62.3003	1.08735	0.885396	0.464837		1.08735
67.167	1.17229	0.92164	0.388047		1.17229
73.6891	1.28612	0.959752	0.28085		1.28612
103.39	1.8045	0.972815	-0.231584		1.8045
107.88	1.88287	0.951699	-0.307032		1.88287
110.729	1.93258	0.935266	-0.353946		1.93258
31.8646	0.556143	0.527914	0.849298		0.556143
105.948	1.84914	0.961513	-0.27476		1.84914
114.677	2.00148	0.908679	-0.417495		2.00148
4.57451	0.0798402	0.0797554	0.996814		0.0798402
62.1757	1.08517	0.884383	0.466762		1.08517
75.0704	1.31022	0.966243	0.257633		1.31022
64.883	1.13242	0.905443	0.424469		1.13242
110.928	1.93606	0.934029	-0.357196		1.93606
42.7091	0.745414	0.678276	0.734807		0.745414
107.357	1.87374	0.954463	-0.298329		1.87374
96.3408	1.68146	0.993883	-0.110441		1.68146
116.563	2.03441	0.894442	-0.447185		2.03441
90	1.5708	1	6.12323e-17		1.5708
24.5648	0.428737	0.415722	0.909492		0.428737
65.2978	1.13966	0.908492	0.417902		1.13966
55.6184	0.970725	0.825295	0.564701		0.970725
15.1026	0.263589	0.260548	0.965461		0.263589
149.266	2.60518	0.511053	-0.859549		2.60518
93.9456	1.63966	0.99763	-0.0688097		1.63966
7.90285	0.137931	0.137494	0.990503		0.137931
161.997	2.82739	0.309062	-0.951042		2.82739
97.1201	1.69507	0.992289	-0.123949		1.69507
129.986	2.26869	0.766198	-0.642605		2.26869
113.355	1.97842	0.918066	-0.396428		1.97842
146.025	2.54862	0.558828	-0.829284		2.54862
54.6387	0.953625	0.815519	0.578731		0.953625
59.2182	1.03355	0.859122	0.51177		1.03355
92.4899	1.61425	0.999056	-0.0434433		1.61425
87.8785	1.53377	0.999315	0.0370182		1.53377
40.7105	0.710532	0.652237	0.758015		0.710532
82.033	1.43175	0.990348	0.138603		1.43175
86.987	1.51821	0.998618	0.0525633		1.51821
108.969	1.90186	0.945696	-0.325053		1.90186
69.7736	1.21778	0.938334	0.345731		1.21778
19.2888	0.336653	0.33033	0.943865		0.336653
97.4324	1.70052	0.991598	-0.129357		1.70052
116.571	2.03454	0.894383	-0.447302		2.03454
88.0248	1.53632	0.999406	0.0344661		1.53632
70.9043	1.23751	0.944974	0.327147		1.23751
85.4255	1.49096	0.996814	0.0797554		1.49096
14.6734	0.256099	0.253308	0.967386		0.256099
96.8436	1.69024	0.992875	-0.11916		1.69024
58.7352	1.02512	0.854778	0.518993		1.02512
10.3004	0.179777	0.17881	0.983884		0.179777
121.326	2.11755	0.854219	-0.519913		2.11755
114.625	2.00058	0.909056	-0.416674		2.00058
90	1.5708	1	6.12323e-17		1.5708
29.7477	0.519195	0.496182	0.868219		0.519195
59.0356	1.03037	0.857488	0.514505		1.03037
73.2974	1.27928	0.957809	0.287404		1.27928
80.5364	1.40563	0.98639	0.16442		1.40563
99.0914	1.72947	0.987437	-0.15801		1.72947
79.2141	1.38255	0.982333	0.18714		1.38255
100.306	1.75068	0.983865	-0.178911		1.75068
101.692	1.77486	0.979252	-0.202649		1.77486
127.874	2.23181	0.789367	-0.613921		2.23181
172.874	3.01722	0.124051	-0.992276		3.01722
62.3573	1.08834	0.885858	0.463956		1.08834
109.539	1.91181	0.942417	-0.334441		1.91181
74.5805	1.30167	0.964005	0.265885		1.30167
173.659	3.03092	0.110444	-0.993882		3.03092
27.5974	0.481666	0.463257	0.886224		0.481666
98.7476	1.72347	0.988368	-0.152082		1.72347
74.2899	1.2966	0.962644	0.270771		1.2966
114.772	2.00315	0.907982	-0.419008		2.00315
110.709	1.93223	0.93539	-0.353619		1.93223
88.5598	1.54566	0.999684	0.0251332		1.54566
148.542	2.59254	0.521876	-0.853021		2.59254
144.291	2.51835	0.583669	-0.811992		2.51835
88.1329	1.53821	0.999469	0.0325815		1.53821
74.521	1.30064	0.963728	0.266885		1.30064
36.2977	0.633514	0.59198	0.805953		0.633514
163.441	2.85258	0.285007	-0.958525		2.85258
64.1854	1.12025	0.900208	0.435461		1.12025
10.0033	0.174591	0.173705	0.984798		0.174591
89.8004	1.56731	0.999994	0.00348448		1.56731
22.0577	0.384979	0.375539	0.926806		0.384979
58.3388	1.0182	0.851167	0.524895		1.0182
105.475	1.84089	0.963746	-0.266823		1.84089
44.3733	0.774461	0.699331	0.714798		0.774461
41.4349	0.723176	0.661769	0.749708		0.723176
136.75	2.38675	0.685177	-0.728377		2.38675
91.4258	1.59568	0.99969	-0.0248818		1.59568
65.3971	1.14139	0.909215	0.416327		1.14139
127.746	2.22959	0.790733	-0.612161		2.22959
47.5911	0.830621	0.73835	0.674417		0.830621
153.485	2.67882	0.446428	-0.894819		2.67882
97.0575	1.69397	0.992423	-0.122865		1.69397
47.2312	0.82434	0.7341	0.679042		0.82434
79.3108	1.38423	0.982648	0.185481		1.38423
96.7044	1.68781	0.993162	-0.116748		1.68781
41.4306	0.723101	0.661713	0.749757		0.723101
145.004	2.5308	0.573514	-0.819196		2.5308
	85.0881	115.414	10.429
	mean	0.779822	0.0704659
	square	0.608122	0.00496545
	square rt (r value)	0.782999
	sin abar (y/r)	0.995942
	cos abar (x/r)		0.0899949
	atan y/x	1.48068
	theta (degree)	84.8367
	z statistic of the mean	-119.938
		-0.113973
	Rayleigh's z test z=nr2	90.737
	p value	<0.00001

## Sheet: Fig1L
190305 Radians	Y=SIN(RAD)	X=COS(RAD)
0.106744	0.106542	0.994308		theta (degree)	88.2851
2.93495	0.205179	-0.978724		z statistic of the mean	-0.0120424
1.79682	0.974566	-0.224101
1.25576	0.950786	0.309847
1.3247	0.969872	0.243615		Rayleigh's z test z=nr2	497.41
2.24195	0.783108	-0.621886		p value	<0.00001
0.121353	0.121055	0.992646
0.602296	0.566536	0.824037
1.0839	0.88379	0.467884
1.457	0.993532	0.11355
1.42007	0.988662	0.150157
2.77441	0.358987	-0.933343
1.96842	0.921985	-0.387226
2.4424	0.643603	-0.76536
1.94805	0.92968	-0.368368
0.571334	0.540754	0.841181
2.1981	0.809612	-0.586966
1.17227	0.921633	0.388063
1.08631	0.884914	0.465754
1.2925	0.961526	0.274714
2.57827	0.533998	-0.845486
0.169105	0.1683	0.985736
0.571334	0.540754	0.841181
2.60789	0.508726	-0.860929
1.64876	0.996962	-0.0778849
1.53308	0.999289	0.0377076
2.10771	0.85929	-0.511488
0.757141	0.686847	0.726802
1.79889	0.974098	-0.226124
1.43698	0.99106	0.133415
1.70335	0.991227	-0.13217
2.20912	0.803098	-0.595846
1.01751	0.850802	0.525487
1.764	0.981393	-0.192008
1.81053	0.9714	-0.237449
0.0779639	0.0778849	0.996962
2.66425	0.459425	-0.888217
0.674744	0.624698	0.780867
0.691342	0.637572	0.770391
0.239983	0.237686	0.971342
0.329623	0.323686	0.946164
2.16416	0.829067	-0.559149
0.643503	0.600001	0.799999
0.766531	0.693641	0.720321
1.5512	0.999808	0.0195988
0.892143	0.778418	0.627746
0.221308	0.219506	0.975611
1.8864	0.950608	-0.310394
1.21203	0.936329	0.351123
1.05634	0.870562	0.492059
1.2813	0.958387	0.285471
1.64384	0.997334	-0.0729771
2.31076	0.738491	-0.674264
1.65984	0.996038	-0.0889291
2.04916	0.887751	-0.460324
2.86578	0.272331	-0.962204
2.97975	0.161139	-0.986932
1.13544	0.90672	0.421732
1.35263	0.976296	0.21644
0.844146	0.747404	0.66437
1.49339	0.997006	0.0773281
2.28654	0.754607	-0.656178
0.218672	0.216934	0.976186
1.45592	0.993409	0.114625
0.280195	0.276543	0.961001
2.20355	0.806403	-0.591366
2.81984	0.316229	-0.948683
1.76819	0.98058	-0.196117
0.588001	0.554699	0.832051
2.8633	0.274714	-0.961526
1.2598	0.952028	0.306011
1.48765	0.996545	0.0830517
1.35673	0.977176	0.212434
2.39477	0.679313	-0.733848
3.02582	0.115509	-0.993306
2.22961	0.790722	-0.612176
1.84446	0.962786	-0.270264
1.22658	0.941341	0.337457
2.21116	0.80188	-0.597485
1.68145	0.993884	-0.110428
1.12153	0.900766	0.434304
0.408913	0.397612	0.917553
2.00475	0.907308	-0.420466
1.85335	0.960347	-0.278807
1.39612	0.984783	0.173786
1.86553	0.95688	-0.290485
0.229232	0.227229	0.973841
0.15776	0.157107	0.987582
0.155596	0.154969	0.987919
2.33056	0.725002	-0.688747
2.2687	0.76619	-0.642614
0.690452	0.636886	0.770958
0.117112	0.116844	0.99315
2.88793	0.250954	-0.967999
2.01521	0.902863	-0.429928
1.32582	0.970144	0.242532
0.982795	0.832051	0.554699
1.31498	0.967458	0.253032
1.00075	0.841878	0.539667
1.70414	0.991123	-0.132948
1.75065	0.983869	-0.178888
0.110654	0.110428	0.993884
0.883119	0.772722	0.634744
0.492829	0.47312	0.880998
0.74838	0.680452	0.732792
1.66356	0.9957	-0.0926313
0.867184	0.76251	0.646976
1.62871	0.998324	-0.0578777
0.141895	0.14142	0.98995
1.52915	0.999133	0.0416315
1.73014	0.987331	-0.158675
0.385875	0.37637	0.92647
1.25353	0.950092	0.31197
1.5908	0.9998	-0.0200001
1.4289	0.98995	0.14142
1.08518	0.884386	0.466757
1.90475	0.944755	-0.327779
0.551664	0.524105	0.851654
1.58746	0.999861	-0.0166671
1.04751	0.866182	0.499728
0.685722	0.633232	0.773962
1.37809	0.98149	0.191511
0.637551	0.59523	0.803556
1.18248	0.925547	0.378632
2.14447	0.839914	-0.54272
1.28275	0.9588	0.284082
2.41735	0.662568	-0.749002
0.0665669	0.0665177	0.997785
1.43824	0.991227	0.13217
0.754157	0.684674	0.728849
1.94728	0.929963	-0.367654
1.51786	0.998599	0.0529111
0.801263	0.718236	0.6958
0.982795	0.832051	0.554699
1.71969	0.988936	-0.148344
0.930208	0.801744	0.597667
1.91819	0.940264	-0.340445
1.05411	0.86946	0.494003
0.522412	0.498972	0.866618
1.27425	0.956351	0.292221
2.95095	0.18949	-0.981883
1.64757	0.997054	-0.0767016
0.944537	0.810226	0.586118
1.55228	0.999829	0.0185169
2.13195	0.846639	-0.532167
1.54516	0.999671	0.0256361
0.261485	0.258516	0.966007
1.38647	0.98306	0.183282
1.86225	0.957828	-0.287344
2.14824	0.837862	-0.545883
3.06899	0.0725419	-0.997365
1.7088	0.990493	-0.137566
0.218672	0.216934	0.976186
2.02511	0.898564	-0.438842
1.49201	0.996898	0.0787027
2.28834	0.753426	-0.657533
1.70512	0.990993	-0.133917
1.86225	0.957828	-0.287344
0.288974	0.284969	0.958537
1.28275	0.9588	0.284082
0.215356	0.213695	0.9769
1.78689	0.976743	-0.214411
0.316289	0.311041	0.950396
2.57487	0.536873	-0.843663
1.41003	0.987106	0.160071
0.960071	0.819232	0.573462
1.54882	0.999759	0.0219719
1.90553	0.944497	-0.32852
0.278293	0.274714	0.961526
0.685722	0.633232	0.773962
2.27741	0.760565	-0.649262
0.204291	0.202873	0.979205
1.83436	0.965468	-0.260521
0.651078	0.606044	0.795431
1.58488	0.999901	-0.0140843
0.582347	0.549985	0.835174
0.68115	0.629687	0.776849
3.02448	0.116844	-0.99315
1.86625	0.956671	-0.29117
1.30289	0.964327	0.264715
2.4354	0.648944	-0.760837
0.495132	0.475148	0.879906
0.076777	0.0767016	0.997054
0.416069	0.404168	0.914685
1.66145	0.995894	-0.0905283
1.69142	0.992734	-0.120327
2.63065	0.489002	-0.872283
1.3479	0.975261	0.221055
0.968309	0.823928	0.566694
0.849818	0.75116	0.66012
1.61	0.999232	-0.0391901
3.05094	0.0905283	-0.995894
1.82492	0.967885	-0.251394
1.77779	0.978653	-0.205521
1.63522	0.997926	-0.0643756
0.237382	0.235159	0.971957
0.823359	0.733433	0.679761
2.75465	0.377356	-0.926068
0.543478	0.517116	0.855915
0.841947	0.745941	0.666012
1.20361	0.933343	0.358987
2.14299	0.840718	-0.541473
2.63286	0.487067	-0.873364
0.924291	0.798194	0.6024
2.23557	0.787053	-0.616885
0.549849	0.522558	0.852604
0.601074	0.565529	0.824729
0.141895	0.14142	0.98995
2.45821	0.63142	-0.775441
2.74036	0.390554	-0.92058
0.060528	0.0604911	0.998169
1.54997	0.999783	0.0208203
0.615613	0.577459	0.81642
0.620255	0.581243	0.81373
2.16501	0.828588	-0.559858
1.38544	0.982871	0.184294
2.03444	0.894428	-0.447213
1.90553	0.944497	-0.32852
2.53244	0.572175	-0.820132
3.05668	0.0848083	-0.996397
1.33823	0.973078	0.230474
1.69182	0.992686	-0.120726
2.14717	0.838442	-0.54499
2.57026	0.540754	-0.841181
2.1751	0.822898	-0.568188
2.42103	0.659805	-0.751437
1.24904	0.948683	0.316229
1.17735	0.923592	0.383377
1.85459	0.960001	-0.279997
1.44944	0.992646	0.121055
3.04511	0.0963322	-0.995349
1.58642	0.999878	-0.0156201
1.59465	0.999715	-0.0238564
2.29136	0.751437	-0.659805
2.33579	0.721386	-0.692534
1.69142	0.992734	-0.120327
1.94751	0.929879	-0.367865
1.02165	0.852968	0.521963
1.50638	0.997926	0.0643756
0.471169	0.453928	0.891038
1.49686	0.997268	0.0738648
1.58931	0.999829	-0.0185169
2.616	0.501722	-0.865029
1.02784	0.856186	0.516668
1.62075	0.998753	-0.0499306
1.24904	0.948683	0.316229
1.63321	0.998053	-0.0623725
1.65108	0.996779	-0.0801989
2.22187	0.795431	-0.606044
1.64384	0.997334	-0.0729771
0.608684	0.571788	0.820401
1.9255	0.93775	-0.347312
2.59244	0.521963	-0.852968
1.61333	0.999096	-0.0425209
0.828106	0.736652	0.676272
0.540424	0.514499	0.857491
0.540424	0.514499	0.857491
0.261712	0.258735	0.965948
2.37206	0.6958	-0.718236
1.8368	0.964829	-0.26288
3.08106	0.0604911	-0.998169
1.71643	0.989415	-0.145116
2.77441	0.358987	-0.933343
2.2143	0.799999	-0.600001
1.11696	0.898771	0.438418
1.62771	0.998381	-0.0568845
1.59054	0.999805	-0.0197384
0.714084	0.654925	0.755693
2.37068	0.69679	-0.717276
2.74306	0.388063	-0.921633
2.32918	0.725951	-0.687747
0.497349	0.477097	0.87885
2.97645	0.164393	-0.986395
1.87454	0.954225	-0.299091
1.82179	0.968666	-0.248369
1.13684	0.907308	0.420466
1.39942	0.985351	0.170536
2.87433	0.264092	-0.964498
0.671969	0.622528	0.782597
2.5346	0.570398	-0.821368
1.60925	0.999261	-0.0384401
1.5405	0.999541	0.0302943
1.04474	0.864792	0.50213
2.60719	0.509327	-0.860573
2.27305	0.76339	-0.645937
1.95831	0.925851	-0.377889
1.81577	0.970144	-0.242532
1.16066	0.917067	0.398733
1.65754	0.99624	-0.0866341
1.12638	0.902863	0.429928
2.4117	0.666793	-0.745243
2.43934	0.645937	-0.76339
1.34057	0.973615	0.228198
3.11457	0.0270144	-0.999635
1.53748	0.999445	0.0333122
0.12062	0.120327	0.992734
2.234	0.788021	-0.615648
2.27305	0.76339	-0.645937
1.97721	0.918543	-0.395321
1.97203	0.92058	-0.390554
1.85181	0.960774	-0.277331
1.0603	0.872505	0.488606
2.62244	0.496141	-0.868242
0.407255	0.39609	0.918211
1.03498	0.859852	0.510543
2.62431	0.494518	-0.869167
1.43374	0.990622	0.136632
2.59811	0.517116	-0.855915
1.97159	0.92075	-0.390153
2.1093	0.858477	-0.512852
1.81577	0.970144	-0.242532
0.304001	0.299341	0.954146
2.04078	0.891576	-0.45287
1.68716	0.993238	-0.116099
0.376904	0.368043	0.929809
0.27543	0.271961	0.962308
1.35031	0.975791	0.218705
2.34469	0.715193	-0.698927
0.555486	0.527356	0.849644
2.57183	0.539432	-0.842029
2.26554	0.768216	-0.64019
1.3431	0.974189	0.225733
2.45477	0.634083	-0.773265
0.818716	0.73027	0.683159
0.394793	0.384618	0.923076
2.78689	0.347312	-0.93775
1.04966	0.867253	0.497867
1.85553	0.959737	-0.280901
0.623205	0.58364	0.812012
2.0956	0.865423	-0.501043
1.38988	0.983678	0.179935
2.28813	0.753563	-0.657375
1.38647	0.98306	0.183282
2.40971	0.668274	-0.743915
3.00661	0.134574	-0.990904
1.48014	0.995894	0.0905283
1.53444	0.999339	0.0363472
2.89662	0.242532	-0.970144
0.874584	0.767277	0.641316
0.248116	0.245578	0.969377
0.641932	0.598744	0.80094
2.74853	0.383022	-0.923739
1.93199	0.935475	-0.353393
2.08808	0.869167	-0.494518
0.430328	0.417169	0.908829
1.51889	0.998653	0.0518828
1.19595	0.930565	0.366128
1.53692	0.999426	0.0338704
2.22819	0.791586	-0.611057
2.64328	0.477941	-0.878392
0.560687	0.531768	0.84689
1.42042	0.988715	0.149811
1.32582	0.970144	0.242532
2.7279	0.401996	-0.915642
1.88785	0.950157	-0.311771
1.4411	0.991601	0.129332
1.10715	0.894428	0.447213
1.32582	0.970144	0.242532
1.43824	0.991227	0.13217
1.56928	0.999999	0.00151844
1.19646	0.93075	0.365657
2.89662	0.242532	-0.970144
1.15258	0.913815	0.406131
1.12843	0.903739	0.428084
3.07918	0.0623725	-0.998053
1.41579	0.988011	0.154383
2.22187	0.795431	-0.606044
1.7976	0.97439	-0.224866
1.89665	0.947378	-0.320117
2.40744	0.66996	-0.742397
2.34415	0.715571	-0.69854
0.65284	0.607445	0.794362
2.69287	0.433816	-0.901001
0.965254	0.822194	0.569208
1.20147	0.93257	0.36099
2.74207	0.388979	-0.921247
0.204012	0.202599	0.979262
2.48228	0.612576	-0.790412
1.63454	0.997969	-0.0636963
3.03094	0.110428	-0.993884
2.70325	0.424436	-0.905458
1.55631	0.999895	0.0144857
1.73594	0.986395	-0.164393
1.86398	0.95733	-0.288998
2.66552	0.458293	-0.888801
1.33062	0.971296	0.237872
1.43279	0.990493	0.137566
1.04273	0.863783	0.503864
2.23591	0.786849	-0.617146
1.8457	0.96245	-0.271457
1.12396	0.901817	0.432117
1.54303	0.999614	0.0277646
1.11609	0.898388	0.439202
1.07146	0.877899	0.478845
1.45592	0.993409	0.114625
1.1903	0.928479	0.371384
1.30781	0.965618	0.259965
0.522412	0.498972	0.866618
2.35619	0.707107	-0.707107
2.75778	0.374461	-0.927243
1.75065	0.983869	-0.178888
3.0119	0.129332	-0.991601
2.89161	0.247388	-0.968917
1.46482	0.99439	0.105778
2.53214	0.572418	-0.819962
2.67042	0.453928	-0.891038
1.86225	0.957828	-0.287344
2.51533	0.586118	-0.810226
1.73786	0.986077	-0.166287
1.79427	0.975134	-0.221617
2.04226	0.890903	-0.454193
2.10661	0.859852	-0.510543
2.17225	0.824512	-0.565845
2.64911	0.472812	-0.881163
2.93196	0.208099	-0.978108
2.02715	0.897666	-0.440676
2.64033	0.48053	-0.876978
2.15037	0.836697	-0.547665
0.684291	0.632124	0.774867
2.12246	0.851654	-0.524105
2.36572	0.700336	-0.713813
2.34148	0.717434	-0.696627
1.84909	0.961526	-0.274714
0.982795	0.832051	0.554699
2.00814	0.90588	-0.423535
2.51052	0.590014	-0.807393
2.52181	0.580859	-0.814004
2.0161	0.90248	-0.430732
1.45807	0.993653	0.112492
1.46452	0.994358	0.106073
1.38382	0.982571	0.18589
1.04365	0.864248	0.503065
0.332066	0.325997	0.945371
2.90903	0.230474	-0.973078
0.332066	0.325997	0.945371
1.85686	0.959363	-0.282174
1.4289	0.98995	0.14142
1.80841	0.971904	-0.23538
1.50638	0.997926	0.0643756
1.95409	0.927439	-0.373975
2.31513	0.735542	-0.67748
1.72117	0.988715	-0.149811
1.26557	0.95378	0.300506
1.79163	0.975715	-0.219046
2.46322	0.627528	-0.778594
2.60117	0.514499	-0.857491
2.04078	0.891576	-0.45287
2.44336	0.642868	-0.765977
1.98004	0.917422	-0.397917
1.38382	0.982571	0.18589
2.58379	0.529327	-0.848418
1.9248	0.937992	-0.346657
1.68791	0.99315	-0.116844
1.94013	0.93257	-0.36099
2.04383	0.890189	-0.455592
3.14159	3.23109e-15	-1
3.09616	0.0454153	-0.998968
1.35471	0.976743	0.214411
2.43709	0.647655	-0.761934
2.79506	0.339641	-0.940555
2.1588	0.832051	-0.554699
1.42478	0.989359	0.145496
2.30862	0.739936	-0.672677
2.32918	0.725951	-0.687747
2.12939	0.848002	-0.529993
1.92957	0.936329	-0.351123
2.96495	0.175728	-0.984439
1.44644	0.992278	0.124034
1.51372	0.998372	0.0570413
1.8019	0.973415	-0.229047
2.49809	0.600001	-0.799999
1.78189	0.977802	-0.209533
1.93334	0.934999	-0.35465
1.70786	0.990622	-0.136632
2.04415	0.890046	-0.455871
1.84909	0.961526	-0.274714
1.61954	0.998812	-0.0487277
1.59781	0.999635	-0.0270144
1.28996	0.960823	0.277164
1.51954	0.998686	0.0512379
1.7484	0.98427	-0.176672
1.48014	0.995894	0.0905283
2.62244	0.496141	-0.868242
2.73017	0.399917	-0.916551
1.90747	0.943859	-0.33035
1.1903	0.928479	0.371384
1.45368	0.99315	0.116844
1.8693	0.955778	-0.29409
0.463647	0.447213	0.894428
1.97875	0.917935	-0.396731
2.24554	0.780867	-0.624698
3.08759	0.0539742	-0.998542
0.845944	0.748597	0.663025
0.540424	0.514499	0.857491
1.86553	0.95688	-0.290485
0.544857	0.518296	0.855201
1.35787	0.977416	0.211325
3.08759	0.0539742	-0.998542
1.2021	0.932796	0.360404
1.7088	0.990493	-0.137566
1.45503	0.993306	0.115509
1.08736	0.885402	0.464827
0.849138	0.750711	0.660631
2.04415	0.890046	-0.455871
0.785398	0.707107	0.707107
1.36448	0.978792	0.204855
1.34732	0.975134	0.221617
1.23756	0.944989	0.327102
2.96488	0.175796	-0.984427
0.624636	0.584802	0.811176
1.9513	0.928479	-0.371384
2.09408	0.866182	-0.499728
3.07918	0.0623725	-0.998053
2.57487	0.536873	-0.843663
1.26988	0.955067	0.296392
1.13096	0.90482	0.425795
1.31561	0.967617	0.252424
1.72344	0.988372	-0.152054
1.12734	0.903275	0.429061
2.16798	0.826924	-0.562314
1.07146	0.877899	0.478845
2.72919	0.400813	-0.91616
1.9806	0.917199	-0.398429
0.509811	0.488012	0.872837
0.836938	0.742596	0.66974
0.762814	0.690958	0.722895
0.713211	0.654266	0.756265
0.650816	0.605836	0.79559
2.56618	0.544185	-0.838965
1.57205	0.999999	-0.00125664
0.826187	0.735352	0.677685
1.57774	0.999976	-0.00694635
0.693995	0.639613	0.768697
1.55835	0.999923	0.0124439
1.64012	0.997598	-0.069269
1.55575	0.999887	0.0150442
1.57774	0.999976	-0.00694635
1.56933	0.999999	0.00146608
2.26797	0.766661	-0.642052
1.57827	0.999972	-0.00746994
1.55889	0.999929	0.0119029
1.59856	0.999614	-0.0277646
1.5708	1	6.12323e-17
2.8023	0.33282	-0.942991
1.57476	0.999992	-0.00396189
2.82331	0.312932	-0.949776
2.15496	0.834175	-0.5515
1.56153	0.999957	0.00926757
1.57684	0.999982	-0.0060388
2.3749	0.693754	-0.720212
0.793758	0.712994	0.701171
0.910556	0.789845	0.613307
0.616538	0.578214	0.815885
0.655249	0.609357	0.792896
1.05769	0.871222	0.490889
0.244556	0.242125	0.970245
0.366013	0.357895	0.933762
0.815557	0.728108	0.685463
1.0343	0.859505	0.511128
1.5708	1	6.12323e-17
1.5708	1	6.12323e-17
1.03962	0.862213	0.506546
1.56144	0.999956	0.00935483
1.46505	0.994414	0.105553
1.5798	0.999959	-0.00900578
2.31837	0.733338	-0.679864
1.53926	0.999503	0.0315329
1.57725	0.999979	-0.00645767
1.5708	1	6.12323e-17
0.931465	0.802495	0.596659
1.23971	0.945689	0.325073
1.55449	0.999867	0.0163007
0.661375	0.614203	0.789148
1.59294	0.999755	-0.0221464
1.57607	0.999986	-0.00527087
0.417745	0.4057	0.914006
1.81251	0.97093	-0.239364
0.519026	0.496035	0.868303
1.63874	0.997693	-0.0678934
1.56757	0.999995	0.00322885
1.37696	0.981272	0.192625
1.61509	0.999019	-0.044282
1.58486	0.999901	-0.0140669
1.57996	0.999958	-0.00916285
0.544682	0.518146	0.855292
1.61206	0.999149	-0.0412479
1.52891	0.999123	0.0418757
1.5708	1	6.12323e-17
2.37396	0.694432	-0.719558
1.5708	1	6.12323e-17
1.6307	0.998207	-0.0598639
1.58938	0.999827	-0.0185867
1.65866	0.996143	-0.0877469
1.5708	1	6.12323e-17
1.54154	0.999572	0.0292475
2.70732	0.420751	-0.907176
1.58968	0.999822	-0.0188833
0.66422	0.616445	0.787398
1.57786	0.999975	-0.00706852
2.36272	0.702476	-0.711707
1.61181	0.999159	-0.0410037
2.61131	0.505778	-0.862664
1.59387	0.999734	-0.0230712
1.6052	0.999408	-0.0343937
1.5831	0.999924	-0.0123043
2.48893	0.607307	-0.794468
0.237836	0.2356	0.97185
0.511189	0.489215	0.872163
1.65394	0.996545	-0.0830517
0.872892	0.76619	0.642614
0.984785	0.833153	0.553043
1.10715	0.894428	0.447213
0.726476	0.664239	0.74752
1.22154	0.939627	0.342201
1.5708	1	6.12323e-17
0.823848	0.733765	0.679403
0.161844	0.161139	0.986932
0.684693	0.632435	0.774613
1.15171	0.91346	0.406928
0.798052	0.715997	0.698103
0.076585	0.0765102	0.997069
0.785398	0.707107	0.707107
1.00149	0.842274	0.53905
0.754157	0.684674	0.728849
1.0839	0.88379	0.467884
1.11935	0.899817	0.436268
1.07729	0.880676	0.473719
1.48765	0.996545	0.0830517
1.4833	0.996175	0.0873818
0.807128	0.722304	0.691576
1.45873	0.993727	0.111833
0.803584	0.719849	0.694131
0.963003	0.82091	0.571057
0.890275	0.777245	0.629198
1.17358	0.92214	0.386856
0.713176	0.654239	0.756288
0.874305	0.767098	0.64153
0.112731	0.112492	0.993653
1.45503	0.993306	0.115509
2.16349	0.829438	-0.5586
0.293687	0.289483	0.957183
1.62338	0.998618	-0.0525625
0.571107	0.540563	0.841303
2.08994	0.868242	-0.496141
1.72344	0.988372	-0.152054
1.64907	0.996938	-0.0781981
1.43199	0.990382	0.138361
0.899316	0.782901	0.622146
1.41145	0.987331	0.158675
2.25264	0.77641	-0.630229
1.22374	0.940377	0.340133
1.90588	0.944382	-0.32885
1.39485	0.984561	0.17504
1.33062	0.971296	0.237872
1.38769	0.983284	0.182081
0.883398	0.7729	0.634528
1.73594	0.986395	-0.164393
1.11472	0.897789	0.440425
1.38431	0.982661	0.185409
0.669037	0.620231	0.784419
1.16995	0.92073	0.390201
0.966162	0.82271	0.568461
1.5708	1	6.12323e-17
1.40895	0.986932	0.161139
1.5708	1	6.12323e-17
1.31465	0.967374	0.253353
1.23685	0.944755	0.327779
0.862175	0.75926	0.650787
1.51027	0.998169	0.0604911
1.59937	0.999592	-0.0285672
1.35267	0.976304	0.216406
1.40473	0.986242	0.165306
1.11649	0.898564	0.438842
0.231099	0.229047	0.973415
1.14417	0.910366	0.413804
0.588001	0.554699	0.832051
1.06594	0.875245	0.48368
0.859714	0.757656	0.652654
0.620255	0.581243	0.81373
1.31146	0.96656	0.256441
0.975534	0.828002	0.560726
0.162054	0.161345	0.986898
0.229912	0.227892	0.973686
0.862175	0.75926	0.650787
0.832976	0.739936	0.672677
1.36984	0.979876	0.199607
0.993354	0.837862	0.545883
0.708621	0.650787	0.75926
0.661043	0.613941	0.789352
1.84909	0.961526	-0.274714
0.563322	0.533998	0.845486
0.321751	0.316229	0.948683
0.785398	0.707107	0.707107
1.12137	0.900698	0.434445
2.05478	0.88515	-0.465306
0.696735	0.641717	0.766941
1.05308	0.868951	0.494898
1.01067	0.847187	0.531295
1.72974	0.987394	-0.158279
1.10809	0.894849	0.44637
1.23252	0.943327	0.331865
0.0384496	0.0384401	0.999261
1.46014	0.993884	0.110428
1.40909	0.986954	0.161001
1.15663	0.915452	0.402427
0.391949	0.38199	0.924166
1.15974	0.916698	0.399581
0.876103	0.76825	0.64015
0.964329	0.821667	0.569968
0.751312	0.682598	0.730794
1.24861	0.948545	0.316643
1.09347	0.888225	0.459409
0.669037	0.620231	0.784419
2.24964	0.778298	-0.627895
0.955184	0.81642	0.577459
0.605542	0.569208	0.822194
2.61976	0.498473	-0.866905
2.80323	0.331947	-0.943298
0.710908	0.652522	0.75777
0.8409	0.745243	0.666793
1.82446	0.967999	-0.250954
1.52032	0.998726	0.0504535
1.51317	0.99834	0.0575989
0.952304	0.814754	0.579807
1.89255	0.948683	-0.316229
1.43244	0.990445	0.137911
1.5231	0.998863	0.0476818
1.16192	0.917567	0.39758
1.70793	0.990612	-0.136701
1.0543	0.869555	0.493836
1.85598	0.959609	-0.281337
2.14365	0.840359	-0.542031
0.817809	0.729649	0.683822
0.912912	0.791288	0.611444
0.73625	0.671514	0.740992
2.49425	0.603069	-0.797689
1.03388	0.85929	0.511488
0.764908	0.692471	0.721446
0.926665	0.799622	0.600504
0.922895	0.797352	0.603514
1.5708	1	6.12323e-17
1.84295	0.963195	-0.268802
1.27062	0.955284	0.295691
1.81577	0.970144	-0.242532
1.71486	0.989641	-0.143562
1.21875	0.938668	0.344823
1.91255	0.942169	-0.335139
0.491171	0.471658	0.881781
0.872577	0.765988	0.642854
0.956126	0.816964	0.576689
1.8198	0.969158	-0.246441
0.706614	0.649262	0.760565
0.509584	0.487814	0.872948
1.66478	0.995587	-0.0938477
2.65815	0.464827	-0.885402
2.10644	0.859941	-0.510393
1.81577	0.970144	-0.242532
1.30758	0.965559	0.260184
1.78078	0.978035	-0.208441
0.619801	0.580873	0.813994
2.81984	0.316229	-0.948683
3.11667	0.0249207	-0.999689
0.54367	0.51728	0.855816
2.46924	0.622829	-0.782358
1.60321	0.999475	-0.0324051
1.32849	0.970788	0.23994
1.07041	0.877397	0.479764
2.17187	0.824729	-0.565529
1.81577	0.970144	-0.242532
1.03756	0.861168	0.50832
2.63765	0.482885	-0.875684
1.59572	0.999689	-0.0249207
1.46108	0.993988	0.109491
1.86495	0.957047	-0.289934
2.13091	0.847196	-0.53128
1.62347	0.998613	-0.0526497
1.64033	0.997583	-0.0694779
3.06583	0.0756923	-0.997131
0.79135	0.711303	0.702886
1.51739	0.998574	0.0533817
0.739967	0.674264	0.738491
1.60099	0.999544	-0.0301896
1.83359	0.965668	-0.25978
2.97645	0.164393	-0.986395
1.13525	0.906639	0.421906
1.10614	0.893974	0.448118
1.91255	0.942169	-0.335139
0.491171	0.471658	0.881781
0.872577	0.765988	0.642854
0.956126	0.816964	0.576689
1.8198	0.969158	-0.246441
0.706614	0.649262	0.760565
0.509584	0.487814	0.872948
1.66478	0.995587	-0.0938477
2.65815	0.464827	-0.885402
2.10644	0.859941	-0.510393
1.81577	0.970144	-0.242532
1.30758	0.965559	0.260184
1.78078	0.978035	-0.208441
0.619801	0.580873	0.813994
2.81984	0.316229	-0.948683
3.11667	0.0249207	-0.999689
0.54367	0.51728	0.855816
2.46924	0.622829	-0.782358
1.60321	0.999475	-0.0324051
1.32849	0.970788	0.23994
1.07041	0.877397	0.479764
2.17187	0.824729	-0.565529
1.81577	0.970144	-0.242532
1.03756	0.861168	0.50832
2.63765	0.482885	-0.875684
1.59572	0.999689	-0.0249207
1.46108	0.993988	0.109491
1.86495	0.957047	-0.289934
2.13091	0.847196	-0.53128
1.62347	0.998613	-0.0526497
1.64033	0.997583	-0.0694779
3.06583	0.0756923	-0.997131
0.79135	0.711303	0.702886
1.51739	0.998574	0.0533817
0.739967	0.674264	0.738491
1.60099	0.999544	-0.0301896
1.83359	0.965668	-0.25978
2.97645	0.164393	-0.986395
1.13525	0.906639	0.421906
1.10614	0.893974	0.448118
1.71672	0.989372	-0.14541
3.14159	1.22465e-16	-1
1.19758	0.931158	0.364617
1.90396	0.945012	-0.327036
2.96097	0.179644	-0.983732
1.23515	0.944198	0.329378
1.02906	0.856817	0.515621
2.28315	0.756824	-0.653619
3.04754	0.0939172	-0.99558
2.60855	0.508155	-0.861266
1.71707	0.989321	-0.145755
2.26554	0.768216	-0.64019
2.30361	0.743297	-0.668962
2.04519	0.889568	-0.456803
1.40794	0.986768	0.162138
2.5338	0.571057	-0.82091
2.06635	0.879707	-0.475517
1.47732	0.995634	0.0933437
2.74476	0.386502	-0.922289
1.38686	0.983131	0.182905
2.35803	0.70581	-0.708401
2.46269	0.627936	-0.778265
1.74399	0.98504	-0.172325
2.11759	0.854196	-0.519952
2.93383	0.206272	-0.978495
2.96399	0.176672	-0.98427
2.18896	0.814946	-0.579537
1.46403	0.994306	0.106559
1.99742	0.910366	-0.413804
2.46746	0.624221	-0.781248
1.2707	0.955309	0.295608
1.73594	0.986395	-0.164393
1.96723	0.922444	-0.386131
2.07471	0.875701	-0.482854
2.50151	0.597261	-0.802047
1.54967	654.13	19.5843
mean	0.759733	0.022746
square	0.577194	0.000517381
square rt (r value)	0.760074
sin abar (y/r)	0.999552
cos abar (x/r)		0.0299261
atan y/x	1.54087
theta (degree)	88.2851
z statistic of the mean	-0.0120424
Rayleigh's z test z=nr2	497.41
p value	<0.00001

## Sheet: Fig1M
Mediolateral relationship after division in E13.75 Osx1-GFP::Cre labelled live explants, (Kuiper uniformity test ).
movie	1	2	3	4	COMBINED
Yes	12	14	14	14	54
No	3	1	1	1	6

## Sheet: Fig1P
Displacement of daughter osteoblasts after a division in E13.75 Osx1-GFP::Cre labelled live explants, (Paired t test).
Lateral Daughter Displacement (μm)	Medial Daughter Displacement (μm)	Net Displacement (μm)
-3.2915	-2.8375	-0.454
-3.9725	-2.724	-1.2485
-4.54	2.497	-2.043
-4.767	5.675	0.908		Paired t test Medial vs lateral displacement
-0.454	4.767	4.313		P value	<0,0001
-1.51341	6.96141	5.448		P value summary	****
0.908	1.589	0.681		Significantly different (P < 0.05)?	Yes
-1.362	3.2915	1.9295		One- or two-tailed P value?	Two-tailed
-3.178	4.994	1.816		t, df	t=36,89, df=448
-4.994	9.988	4.994		Number of pairs	449
-5.1075	9.534	4.4265
-0.7945	2.043	1.2485
-3.632	7.18841	3.55641		Wilcoxon matched-pairs signed rank test
-0.96475	5.221	4.25625		P value	<0,0001
-3.632	7.18841	3.55641		Exact or approximate P value?	Approximate
1.4755	8.7395	7.264		P value summary	****
-4.25625	3.9725	-0.28375		Significantly different (P < 0.05)?	Yes
-4.313	7.037	2.724		One- or two-tailed P value?	Two-tailed
-1.362	7.18841	5.82641		Sum of positive, negative ranks	125869 , -44952
-4.23741	6.88559	2.64818		Sum of signed ranks (W)	80917
-2.043	2.21325	0.17025		Number of pairs	591
-0.454	0.39725	-0.05675		Number of ties (ignored)	7
-0.39725	3.34825	2.951
-0.96475	3.34825	2.3835
-6.81	7.6045	0.7945
-4.93725	7.32075	2.3835
-3.00775	6.4695	3.46175
-0.7945	4.57791	3.78341
-5.5615	6.98025	1.41875
-5.6262	6.129	0.502805
-6.20459	6.31809	0.1135
-1.41875	4.767	3.34825
-3.68875	3.7455	0.05675
-3.34825	6.81	3.46175
-3.43337	6.97072	3.53734
1.362	2.34559	0.983591
0.756591	5.97759	5.221
-0.151409	6.73441	6.583
-1.41875	3.46175	2.043
0.756591	3.32941	2.57282
-0.756591	1.05941	0.302818
1.87275	7.8315	5.95875
-3.25359	3.78341	0.529818
-2.11859	3.32941	1.21082
-3.93459	7.30191	3.36732
-3.23475	3.23475	0
-0.3405	1.0215	0.681
-1.9295	8.0585	6.129
-5.06959	6.356	1.28641
-3.178	7.43425	4.25625
-4.767	5.61825	0.85125
-2.6105	6.356	3.7455
-0.39725	4.1995	3.80225
-3.78341	8.77741	4.994
-2.44025	9.13675	6.6965
0.62425	3.12125	2.497
0.681	1.75925	1.07825
-4.994	5.16425	0.17025
-3.34825	8.399	5.05075
-1.816	3.10468	1.28868
-9.60959	8.626	-0.983591
-2.21325	2.66725	0.454
0.681	2.497	1.816
-5.16425	7.43425	2.27
-1.0215	2.724	1.7025
-4.14275	9.08	4.93725
1.0215	1.87275	0.85125
-3.02659	6.583	3.55641
-1.89159	2.3835	0.491909
-0.05675	0.96475	0.908
-2.21325	3.80225	1.589
-1.135	4.61559	3.48059
-3.5185	6.75325	3.23475
-2.66725	2.09975	-0.5675
1.21059	1.66459	0.454
-1.96741	4.54	2.57259
-5.59941	6.39391	0.7945
-4.6535	6.98025	2.32675
-1.816	9.59075	7.77475
-0.908	8.68275	7.77475
-4.14275	8.79625	4.6535
1.4755	3.82109	2.34559
-2.951	5.29659	2.34559
-2.043	4.61559	2.57259
-5.675	5.5615	-0.1135
-4.69141	8.09641	3.405
-0.85125	1.362	0.51075
1.66459	2.497	0.832409
0.302591	1.05941	0.756818
-4.16159	3.55641	-0.605182
-1.98625	3.9725	1.98625
-6.0155	3.7455	-2.27
1.89159	2.42141	0.529818
1.9295	2.497	0.5675
-5.06959	9.38259	4.313
-5.5615	4.38859	-1.17291
-2.497	6.38097	3.88397
-5.75059	8.47459	2.724
-2.951	5.37241	2.42141
-6.81	11.4635	4.6535
-4.313	5.52359	1.21059
-0.227	0.227	0
-4.39813	8.34225	3.94413
-1.816	2.8375	1.0215
2.98891	2.497	-0.491909
-3.632	5.75059	2.11859
-0.7945	5.902	5.1075
-5.675	9.761	4.086
-0.312125	0.96475	0.652625
-7.75591	7.75591	0
-1.816	10.9811	9.16512
-0.870091	1.43759	0.5675
-5.59941	8.92859	3.32918
-2.8375	8.172	5.3345
-3.26313	6.21413	2.951
-3.632	4.35091	0.718909
-3.57525	6.75325	3.178
-4.6535	0.681	-3.9725
-5.3345	7.6045	2.27
-7.718	3.82109	-3.89691
-3.405	1.4755	-1.9295
-6.18575	3.23475	-2.951
-2.69563	3.54688	0.85125
-1.87275	12.939	11.0663
-4.48325	9.70425	5.221
-2.724	4.01041	1.28641
-0.870091	3.0645	2.19441
0.189091	0.529591	0.3405
-3.178	6.75325	3.57525
-2.11859	4.54	2.42141
-4.086	5.59941	1.51341
-4.994	7.20725	2.21325
-3.632	2.79959	-0.832409
-3.9725	6.0155	2.043
-3.10241	5.75059	2.64818
-5.675	6.81	1.135
-5.06959	7.037	1.96741
-4.35091	6.129	1.77809
-3.5185	4.8805	1.362
-4.59675	3.43337	-1.16338
0	1.816	1.816
-2.89425	8.45575	5.5615
-5.221	5.221	0
-7.20725	5.1075	-2.09975
-3.81178	4.16159	0.349807
-6.0155	2.29838	-3.71712
-2.11859	2.57259	0.454
-7.264	5.5615	-1.7025
-7.8315	5.63709	-2.19441
-7.718	6.583	-1.135
-0.5675	0.62425	0.05675
-3.21591	4.8805	1.66459
-1.30525	1.30525	0
-1.816	7.718	5.902
-3.178	4.91841	1.74041
-2.19441	10.1771	7.98268
-7.88825	8.90975	1.0215
-4.23741	13.3174	9.08
-0.7945	1.21059	0.416091
-7.09375	4.6535	-2.44025
0.7945	2.91309	2.11859
-3.55641	5.71291	2.1565
-0.491909	3.66991	3.178
-1.98625	3.2915	1.30525
-4.17112	4.22788	0.05675
-2.64841	3.89691	1.2485
-5.27775	14.4712	9.1935
-4.994	5.1075	0.1135
-0.539125	0.681	0.141875
-5.48591	2.53491	-2.951
-5.39125	4.02925	-1.362
-8.90975	14.1875	5.27775
-4.38859	9.38259	4.994
-4.35091	2.951	-1.39991
-8.9665	6.65859	-2.30791
-2.97938	2.32675	-0.652625
-0.5675	6.52625	5.95875
1.04987	0.482375	-0.5675
-6.81	3.66991	-3.14009
-4.767	6.356	1.589
-2.19441	4.16159	1.96718
-3.23475	2.6105	-0.62425
-1.67413	-0.368875	-1.30525
-2.97938	1.04987	-1.9295
-2.32675	7.33959	5.01284
0.681	7.945	7.264
-1.30525	6.63975	5.3345
-4.767	12.2959	7.52891
-6.65859	5.71291	-0.945682
-5.71291	1.43759	-4.27532
-4.54	6.55462	2.01463
-1.362	-0.454	-0.908
-9.23141	7.945	-1.28641
-11.6905	11.577	-0.1135
-1.67413	5.1075	3.43337
-1.816	1.9295	0.1135
-3.178	6.129	2.951
-1.51341	2.043	0.529591
-3.55641	1.589	-1.96741
-2.21325	4.54	2.32675
-5.14541	3.7455	-1.39991
-3.0645	9.4205	6.356
-2.8375	2.951	0.1135
-2.91309	8.92859	6.0155
-2.89425	5.675	2.78075
-2.57259	1.4755	-1.09709
-3.859	1.73087	-2.12812
-0.539125	0.993125	0.454
-3.632	7.945	4.313
2.42141	3.48059	1.05918
0.681	1.21059	0.529591
-5.73175	4.767	-0.96475
-2.52537	3.68875	1.16338
-4.05762	1.61738	-2.44025
-5.448	11.35	5.902
-6.28041	8.172	1.89159
5.41009	7.75591	2.34582
-5.52359	9.72309	4.1995
-4.1995	2.27	-1.9295
-0.832409	0.264909	-0.5675
-3.178	5.16425	1.98625
-6.98025	8.9665	1.98625
-5.3345	3.0645	-2.27
-3.178	1.7025	-1.4755
-5.448	3.78341	-1.66459
-3.10241	4.994	1.89159
-6.41275	3.46175	-2.951
-4.69141	7.11259	2.42118
-1.589	3.44291	1.85391
-10.7825	7.32075	-3.46175
0.7945	2.1565	1.362
-8.7395	5.3345	-3.405
-3.2915	4.48325	1.19175
-2.19441	6.583	4.38859
-3.178	2.21325	-0.96475
-3.859	3.00775	-0.85125
-5.221	15.0955	9.8745
-8.399	6.52625	-1.87275
-6.2425	7.264	1.0215
-2.19441	3.14009	0.945682
-4.36975	6.75325	2.3835
-6.356	5.75059	-0.605409
-2.043	2.11859	0.075591
-5.82641	7.037	1.21059
-3.405	8.626	5.221
-9.15559	6.65859	-2.497
-11.0095	2.76191	-8.24759
-9.307	10.1015	0.7945
1.41875	5.5615	4.14275
-4.73862	4.4265	-0.312125
-2.42141	1.89159	-0.529818
-6.55462	5.50475	-1.04987
-2.89425	5.902	3.00775
-4.48325	6.29925	1.816
-3.178	10.3285	7.1505
-1.589	4.91841	3.32941
-2.42141	4.91841	2.497
1.07825	3.23475	2.1565
-3.632	3.34825	-0.28375
-6.9235	4.59675	-2.32675
-0.681	-0.643091	-0.037909
-11.3879	4.80491	-6.583
-1.4755	3.46175	1.98625
-3.91575	4.086	0.17025
-5.19262	3.43337	-1.75925
-10.7069	6.88559	-3.82132
-7.264	12.6553	5.39125
-0.756591	4.994	4.23741
-0.832409	6.129	5.29659
-1.7025	1.4755	-0.227
-6.28041	6.129	-0.151409
-0.832409	3.0645	2.23209
0.7945	1.53225	0.73775
-7.20725	7.20725	0
-3.68875	5.1075	1.41875
-5.1075	3.82109	-1.28641
-5.73175	5.61825	-0.1135
-3.32941	1.43759	-1.89182
-5.50475	2.8375	-2.66725
2.07138	3.43337	1.362
-11.1986	6.28041	-4.91818
-3.0645	4.38859	1.32409
-2.53491	4.4265	1.89159
-5.63709	0.491909	-5.14518
-3.2915	5.3345	2.043
5.448	5.7885	0.3405
-3.68875	4.6535	0.96475
-4.16159	5.59941	1.43782
-6.05341	4.46441	-1.589
-3.859	5.03191	1.17291
-2.76191	4.23741	1.4755
-2.79959	4.086	1.28641
-6.18575	8.172	1.98625
-0.51075	0.39725	-0.1135
-2.78075	10.7825	8.00175
-1.2485	0.539125	-0.709375
-5.221	1.95788	-3.26313
-5.902	2.55375	-3.34825
-7.1505	10.5176	3.36709
-4.767	9.988	5.221
-12.3148	9.47725	-2.8375
-11.8419	5.14541	-6.6965
-0.643091	4.69141	4.04832
-3.57525	0.993125	-2.58213
-3.36709	4.01041	0.643318
-1.89159	4.54	2.64841
-4.994	1.55109	-3.44291
-3.178	3.70759	0.529591
-4.767	8.2855	3.5185
-10.215	6.75325	-3.46175
-12.4283	8.399	-4.02925
-1.9295	1.30525	-0.62425
-6.4695	6.6965	0.227
-10.896	5.75059	-5.14541
-0.378409	3.178	2.79959
-0.643091	2.42141	1.77832
-6.9235	6.05341	-0.870091
-5.16425	4.48325	-0.681
-2.41188	1.53225	-0.879625
-2.87541	4.767	1.89159
-6.18575	4.4265	-1.75925
-11.35	7.3775	-3.9725
-3.859	4.38859	0.529591
-3.66991	3.405	-0.264909
-2.19441	2.043	-0.151409
-2.58213	1.39037	-1.19175
-0.454	5.71291	5.25891
-4.82375	4.02925	-0.7945
-1.89159	3.82109	1.9295
-6.4695	10.3285	3.859
-9.988	8.626	-1.362
-4.767	5.13588	0.368875
-8.92859	5.448	-3.48059
-4.767	6.4695	1.7025
0.227	2.09975	1.87275
-4.48325	5.64663	1.16338
-5.86409	6.356	0.491909
-1.135	0.5675	-0.5675
-7.86941	6.96141	-0.908
-0.908	2.951	2.043
-2.68609	0.681	-2.00509
-2.3835	1.30525	-1.07825
-8.853	10.7257	1.87275
-5.39125	6.9235	1.53225
-3.48059	2.34559	-1.135
-9.8745	7.20725	-2.66725
-8.853	4.84259	-4.01041
-6.96141	7.037	0.075591
-4.994	7.718	2.724
-2.66725	5.50475	2.8375
-2.951	2.68609	-0.264909
-2.41188	4.00087	1.589
-4.39813	5.05075	0.652625
-1.589	1.7025	0.1135
-7.945	6.18575	-1.75925
-10.669	10.1771	-0.491909
-3.19684	3.12125	-0.075591
-9.307	7.718	-1.589
-3.99134	6.28041	2.28907
-8.68275	7.43425	-1.2485
-3.02659	3.36709	0.3405
-3.9725	0.5675	-3.405
-4.994	2.68609	-2.30791
-10.5555	2.21325	-8.34225
0.416091	1.135	0.718909
-6.65859	7.64241	0.983818
-10.5934	7.945	-2.64841
-5.95875	10.9527	4.994
-7.3775	8.47459	1.09709
-3.178	5.448	2.27
4.61559	5.52359	0.908
-5.902	4.767	-1.135
-2.80912	2.09975	-0.709375
-3.82109	3.59409	-0.227
-4.36975	2.63888	-1.73087
-0.227	3.5185	3.2915
-1.4755	2.497	1.0215
-2.98891	3.14009	0.151182
-6.356	4.4265	-1.9295
0.652625	1.4755	0.822875
-2.79959	2.91309	0.1135
-8.0585	7.8315	-0.227
-6.60184	5.59941	-1.00243
-10.9527	13.2795	2.32675
-3.405	3.78341	0.378409
-4.69141	6.77209	2.08068
-3.27266	4.95609	1.68343
-4.14275	3.54688	-0.595875
-3.91575	6.81	2.89425
-6.09109	2.3835	-3.70759
-4.00087	6.89513	2.89425
-3.09287	4.6535	1.56062
-2.043	7.77475	5.73175
-6.28041	5.93991	-0.3405
-3.0645	2.87541	-0.189091
-3.23475	3.78341	0.548659
-3.66991	2.08091	-1.589
-1.816	2.724	0.908
-6.28041	4.04809	-2.23232
-2.27	1.98625	-0.28375
-6.75325	5.675	-1.07825
0.227	0.983591	0.756591
-1.362	0.718909	-0.643091
-6.48834	3.49966	-2.98868
-2.1565	5.675	3.5185
-1.589	1.7025	0.1135
-15.7197	9.1935	-6.52625
-3.5185	4.35091	0.832409
5.50475	9.22188	3.71712
-4.8805	4.21834	-0.662159
-7.52891	3.93459	-3.59432
-2.3835	3.859	1.4755
-3.82109	7.6045	3.78341
-3.14009	0.681	-2.45909
0.983591	1.135	0.151409
-5.5615	6.129	0.5675
-3.405	4.6535	1.2485
-6.96141	5.75059	-1.21082
-2.724	4.313	1.589
-4.69141	5.82641	1.135
-5.61825	6.583	0.96475
-7.88825	7.32075	-0.5675
-3.68875	5.53313	1.84438
-4.6535	5.63709	0.983591
-8.90975	8.22875	-0.681
-1.589	6.18575	4.59675
-4.767	4.1995	-0.5675
-4.50209	5.03191	0.529818
-5.1075	6.86675	1.75925
-8.68275	8.34225	-0.3405
-3.7455	4.50209	0.756591
-9.00441	6.9235	-2.08091
-1.2485	0.7945	-0.454
-1.05941	2.951	1.89159
-0.681	0.62425	-0.05675
-1.2485	6.18575	4.93725
-6.41275	5.73175	-0.681
-15.4927	12.939	-2.55375
-6.86675	6.86675	0
-8.853	4.84259	-4.01041
-5.52359	3.178	-2.34559
-4.1995	3.632	-0.5675
-7.1505	9.08	1.9295
4.73862	6.15738	1.41875
-6.583	5.448	-1.135
-2.79959	1.17291	-1.62668
-7.491	6.75325	-0.73775
-4.8805	4.4265	-0.454
-9.60959	9.11791	-0.491682
-4.767	8.2855
-10.215	6.75325
-12.4283	8.399
-1.9295	1.30525
-6.4695	6.6965
-10.896	5.75059
-0.378409	3.178
-0.643091	2.42141
-6.9235	6.05341
-5.16425	4.48325
-2.41188	1.53225
-2.87541	4.767
-6.18575	4.4265
-11.35	7.3775
-3.859	4.38859
-3.66991	3.405
-2.19441	2.043
-2.58213	1.39037
-0.454	5.71291
-4.82375	4.02925
-1.89159	3.82109
-6.4695	10.3285
-9.988	8.626
-4.767	5.13588
-8.92859	5.448
-4.767	6.4695
0.227	2.09975
-4.48325	5.64663
-5.86409	6.356
-1.135	0.5675
-7.86941	6.96141
-0.908	2.951
-2.68609	0.681
-2.3835	1.30525
-8.853	10.7257
-5.39125	6.9235
-3.48059	2.34559
-9.8745	7.20725
-8.853	4.84259
-6.96141	7.037
-4.994	7.718
-2.66725	5.50475
-2.951	2.68609
-2.41188	4.00087
-4.39813	5.05075
-1.589	1.7025
-7.945	6.18575
-10.669	10.1771
-3.19684	3.12125
-9.307	7.718
-3.99134	6.28041
-8.68275	7.43425
-3.02659	3.36709
-3.9725	0.5675
-4.994	2.68609
-10.5555	2.21325
0.416091	1.135
-6.65859	7.64241
-10.5934	7.945
-5.95875	10.9527
-7.3775	8.47459
-3.178	5.448
4.61559	5.52359
-5.902	4.767
-2.80912	2.09975
-3.82109	3.59409
-4.36975	2.63888
-0.227	3.5185
-1.4755	2.497
-2.98891	3.14009
-6.356	4.4265
0.652625	1.4755
-2.79959	2.91309
-8.0585	7.8315
-6.60184	5.59941
-10.9527	13.2795
-3.405	3.78341
-4.69141	6.77209
-3.27266	4.95609
-4.14275	3.54688
-3.91575	6.81
-6.09109	2.3835
-4.00087	6.89513
-3.09287	4.6535
-2.043	7.77475
-6.28041	5.93991
-3.0645	2.87541
-3.23475	3.78341
-3.66991	2.08091
-1.816	2.724
-6.28041	4.04809
-2.27	1.98625
-6.75325	5.675
0.227	0.983591
-1.362	0.718909
-6.48834	3.49966
-2.1565	5.675
-1.589	1.7025
-15.7197	9.1935
-3.5185	4.35091
5.50475	9.22188
-4.8805	4.21834
-7.52891	3.93459
-2.3835	3.859
-3.82109	7.6045
-3.14009	0.681
0.983591	1.135
-5.5615	6.129
-3.405	4.6535
-6.96141	5.75059
-2.724	4.313
-4.69141	5.82641
-5.61825	6.583
-7.88825	7.32075
-3.68875	5.53313
-4.6535	5.63709
-8.90975	8.22875
-1.589	6.18575
-4.767	4.1995
-4.50209	5.03191
-5.1075	6.86675
-8.68275	8.34225
-3.7455	4.50209
-9.00441	6.9235
-1.2485	0.7945
-1.05941	2.951
-0.681	0.62425
-1.2485	6.18575
-6.41275	5.73175
-15.4927	12.939
-6.86675	6.86675
-8.853	4.84259
-5.52359	3.178
-4.1995	3.632
-7.1505	9.08
4.73862	6.15738
-6.583	5.448
-2.79959	1.17291
-7.491	6.75325
-4.8805	4.4265
-9.60959	9.11791

## Sheet: Fig2A
Max projection of Osx1-GFP::Cre labelled frontal bone at 0 h (E13.75) and 6 h together with the osteogenic front (magenta) and individually tracked cells (cyan).
Osteogenic front
Values of X position for ncreasing Y position (0,1,2,…), arb. units (pixel values)
t=0hr	2100	2101	2101	2101	2101	2101	2121	2125	2128	2128	2127	2125	2125	2125	2125	2124	2126	2126	2127	2126	2127	2127	2125	2125	2130	2133	2134	2135	2131	2131	2135	2133	2129	2128	2129	2129	2128	2129	2130	2130	2126	2126	2123	2119	2120	2120	2120	2124	2125
t=6hr	2233	2233	2234	2221	2219	2220	2468	2469	2469	2469	2471	2472	2472	2480	2480	2481	2480	2480	2480	2483	2483	2483	2481	2481	2481	2480	2480	2480	2480	2479	2479	2479	2483	2482	2483	2484	2485	2486	2486	2485	2479	2479	2480	2480	2480	2476	2479	2479	2468
Cell tracks
Track	Slice	X	Y
1	1	2736	178
1	2	2749	165
1	3	2775	158
1	4	2796	154
1	5	2824	153
1	6	2843	157
1	7	2884	149
1	8	2900	141
1	9	2915	134
1	10	2934	123
1	11	2935	122
1	12	2946	115
1	13	2964	102
1	14	2964	100
1	15	2982	95
1	16	2999	89
1	17	3005	85
1	18	3023	76
1	19	3029	75
1	20	3029	74
1	21	3033	74
1	22	3046	71
1	23	3055	68
1	24	3057	67
1	25	3059	67
1	26	3076	62
1	27	3080	61
1	28	3101	55
1	29	3106	53
1	30	3112	51
1	31	3115	51
1	32	3129	47
1	33	3131	51
1	34	3137	53
1	35	3140	54
1	36	3144	59
1	37	3171	66
1	38	3172	69
1	39	3176	71
1	40	3207	74
1	41	3207	73
1	42	3216	74
1	43	3225	72
1	44	3232	68
1	45	3237	65
1	46	3239	61
1	47	3242	58
1	48	3250	55
1	49	3260	47
1	50	3266	40
1	51	3269	37
2	1	2640	206
2	2	2665	200
2	3	2672	197
2	4	2684	190
2	5	2688	188
2	6	2706	182
2	7	2719	178
2	8	2725	177
2	9	2759	178
2	10	2765	174
2	11	2779	165
2	12	2799	154
2	13	2807	151
2	14	2810	150
2	15	2827	146
2	16	2835	143
2	17	2837	142
2	18	2846	138
2	19	2863	136
2	20	2887	132
2	21	2887	132
3	1	2662	302
3	2	2673	300
3	3	2678	296
3	4	2694	283
3	5	2710	272
3	6	2727	260
3	7	2739	243
3	8	2748	226
3	9	2763	209
3	10	2779	190
3	11	2786	178
3	12	2790	162
3	13	2798	147
3	14	2804	136
3	15	2813	119
3	16	2823	104
3	17	2836	90
3	18	2843	82
3	19	2849	79
3	20	2856	75
3	21	2872	64
3	22	2887	52
3	23	2900	50
3	24	2918	49
3	25	2933	43
3	26	2952	41
3	27	2956	38
3	28	2962	35
3	29	2977	28
3	30	3005	23
3	31	3024	18
3	32	3033	16
4	1	2586	371
4	2	2611	365
4	3	2620	360
4	4	2625	358
4	5	2633	356
4	6	2644	354
4	7	2657	349
4	8	2680	340
4	9	2690	337
4	10	2706	332
4	11	2716	328
4	12	2722	324
4	13	2731	322
4	14	2743	319
4	15	2756	314
4	16	2765	312
4	17	2771	310
4	18	2785	305
5	1	2646	397
5	2	2653	397
5	3	2656	396
5	4	2668	389
5	5	2681	384
5	6	2703	374
5	7	2736	358
5	8	2750	350
5	9	2756	346
5	10	2766	329
5	11	2789	306
5	12	2795	295
5	13	2808	291
5	14	2819	291
5	15	2831	292
5	16	2841	291
5	17	2857	286
5	18	2873	277
5	19	2878	271
5	20	2888	258
5	21	2895	249
5	22	2904	240
5	23	2910	235
5	24	2916	231
5	25	2932	234
5	26	2943	227
5	27	2954	222
5	28	2967	214
5	29	2979	207
5	30	2988	200
5	31	2996	194
5	32	3012	183
5	33	3017	179
5	34	3021	176
5	35	3029	171
6	1	2516	592
6	2	2528	581
6	3	2544	573
6	4	2552	568
6	5	2569	559
6	6	2578	558
6	7	2593	558
6	8	2606	556
6	9	2615	553
6	10	2633	550
6	11	2656	539
6	12	2663	535
6	13	2672	535
6	14	2685	536
6	15	2694	537
6	16	2698	539
6	17	2706	538
6	18	2720	530
6	19	2726	527
6	20	2730	525
6	21	2737	522
6	22	2745	518
6	23	2754	514
6	24	2762	509
6	25	2776	501
6	26	2781	498
6	27	2792	495
6	28	2799	492
6	29	2811	488
6	30	2829	480
6	31	2833	477
6	32	2838	476
6	33	2848	472
7	1	2536	711
7	2	2548	697
7	3	2550	693
7	4	2577	684
7	5	2593	678
7	6	2611	675
7	7	2630	671
7	8	2652	667
7	9	2658	667
7	10	2679	666
7	11	2690	663
7	12	2702	658
7	13	2713	654
7	14	2731	651
7	15	2737	650
7	16	2743	650
7	17	2748	647
8	1	2640	728
8	2	2656	713
8	3	2665	704
8	4	2681	699
8	5	2686	697
8	6	2696	688
8	7	2703	684
8	8	2717	677
8	9	2729	674
8	10	2741	669
8	11	2752	664
8	12	2768	661
8	13	2784	656
8	14	2792	653
8	15	2800	644
8	16	2805	637
8	17	2813	624
8	18	2817	617
8	19	2828	604
8	20	2830	599
8	21	2834	597
8	22	2847	588
8	23	2870	576
8	24	2873	575
8	25	2878	574
8	26	2888	570
8	27	2911	561
8	28	2926	549
8	29	2939	542
8	30	2958	527
8	31	2959	525
8	32	2959	522
8	33	2959	521
8	34	2966	510
8	35	2970	512
8	36	2972	508
8	37	2989	504
8	38	2991	503
8	39	2995	501
9	1	2996	564
9	2	3001	554
9	3	3007	543
9	4	3008	541
9	5	3011	527
9	6	3012	527
9	7	3019	522
9	8	3026	518
9	9	3038	514
9	10	3048	513
9	11	3051	512
9	12	3058	511
9	13	3070	510
9	14	3072	510
9	15	3075	517
9	16	3079	518
9	17	3091	516
9	18	3101	513
9	19	3112	508
9	20	3128	499
9	21	3129	498
9	22	3135	496
9	23	3140	494
9	24	3153	490
9	25	3166	487
9	26	3178	480
9	27	3182	477
9	28	3183	478
9	29	3187	477
9	30	3189	477
9	31	3201	475
9	32	3206	475
9	33	3211	475
9	34	3221	474
9	35	3224	474
9	36	3224	474
9	37	3226	474
9	38	3231	474
9	39	3242	473
9	40	3242	473
9	41	3246	472
9	42	3259	468
9	43	3266	466
9	44	3284	459
9	45	3284	459
9	46	3286	458
9	47	3290	457
9	48	3292	457
9	49	3297	457
9	50	3299	458
9	51	3305	459
9	52	3339	450
9	53	3339	450
10	1	3063	811
10	2	3071	809
10	3	3072	803
10	4	3080	783
10	5	3080	781
10	6	3083	773
10	7	3086	768
10	8	3094	753
10	9	3099	748
10	10	3107	740
10	11	3110	737
10	12	3132	719
10	13	3133	719
10	14	3152	726
10	15	3159	726
10	16	3167	725
10	17	3180	715
10	18	3200	709
10	19	3207	707
10	20	3215	702
10	21	3219	699
10	22	3227	692
10	23	3239	682
10	24	3250	673
10	25	3261	665
10	26	3268	661
10	27	3283	655
10	28	3310	645
10	29	3320	644
10	30	3330	642
10	31	3335	641
10	32	3349	637
10	33	3352	636
10	34	3355	636
10	35	3357	636
10	36	3361	637
10	37	3363	638
10	38	3372	638
10	39	3376	638
10	40	3380	639
10	41	3382	639
10	42	3391	637
10	43	3397	633
10	44	3407	631
10	45	3415	631
10	46	3420	631
10	47	3423	630
10	48	3429	627
10	49	3435	622
10	50	3437	621
10	51	3443	617
10	52	3447	614
10	53	3450	614
10	54	3453	611
10	55	3458	606
10	56	3460	603
11	1	2533	852
11	2	2547	846
11	3	2559	841
11	4	2572	833
11	5	2583	827
11	6	2598	818
11	7	2614	813
11	8	2626	811
11	9	2646	807
11	10	2659	801
11	11	2682	795
11	12	2695	792
11	13	2703	790
11	14	2717	782
11	15	2728	774
11	16	2738	766
11	17	2748	760
11	18	2762	752
11	19	2770	749
11	20	2780	744
11	21	2784	740
11	22	2796	729
11	23	2814	721
11	24	2829	711
11	25	2851	699
11	26	2862	693
11	27	2869	689
11	28	2882	683
11	29	2895	677
11	30	2906	673
11	31	2920	665
11	32	2938	660
11	33	2943	658
11	34	2950	655
11	35	2955	652
11	36	2960	651
11	37	2971	653
11	38	2974	653
11	39	2981	653
11	40	2986	653
11	41	2995	652
11	42	3007	647
11	43	3015	645
11	44	3026	642
11	45	3034	639
11	46	3040	639
11	47	3046	639
11	48	3051	639
11	49	3054	640
11	50	3054	645
11	51	3055	645
12	1	2682	1049
12	2	2684	1044
12	3	2700	1035
12	4	2707	1032
12	5	2720	1029
12	6	2735	1023
12	7	2742	1014
12	8	2757	1010
12	9	2770	1005
12	10	2779	999
12	11	2788	995
12	12	2799	987
12	13	2807	984
12	14	2816	982
12	15	2829	979
12	16	2836	974
12	17	2843	961
12	18	2845	957
12	19	2860	939
12	20	2871	935
12	21	2892	928
12	22	2899	928
12	23	2914	924
12	24	2919	919
12	25	2930	911
12	26	2933	910
12	27	2943	907
12	28	2951	904
12	29	2964	898
12	30	2969	898
12	31	2988	891
12	32	2991	887
12	33	2992	886
12	34	2995	882
12	35	2995	882
12	36	2997	881
12	37	3005	878
12	38	3018	874
12	39	3020	874
12	40	3037	863
12	41	3038	862
12	42	3041	860
12	43	3044	854
12	44	3052	852
12	45	3054	852
12	46	3059	852
12	47	3067	848
12	48	3068	845
12	49	3074	843
12	50	3077	841
12	51	3078	839
12	52	3080	837
12	53	3088	834
12	54	3091	831
12	55	3094	829
12	56	3097	827
12	57	3097	826
13	1	2527	1107
13	2	2540	1088
13	3	2545	1084
13	4	2550	1070
13	5	2552	1070
13	6	2575	1060
13	7	2595	1053
13	8	2611	1045
13	9	2643	1035
13	10	2647	1034
13	11	2648	1034
13	12	2665	1024
13	13	2671	1021
13	14	2681	1020
14	1	2870	1196
14	2	2878	1193
15	1	3008	1227
15	2	3021	1221
15	3	3028	1213
15	4	3046	1192
15	5	3048	1185
15	6	3051	1180
15	7	3058	1172
15	8	3071	1163
15	9	3080	1156
15	10	3084	1153
15	11	3092	1149
15	12	3108	1140
15	13	3118	1130
15	14	3126	1122
15	15	3130	1117
15	16	3137	1110
15	17	3146	1099
15	18	3155	1085
15	19	3156	1084
15	20	3161	1083
15	21	3167	1082
15	22	3178	1075
16	1	2586	1390
16	2	2594	1384
16	3	2607	1369
16	4	2610	1366
16	5	2619	1353
16	6	2628	1343
16	7	2648	1335
16	8	2672	1325
16	9	2701	1316
16	10	2713	1314
16	11	2741	1310
16	12	2747	1308
16	13	2762	1300
16	14	2773	1294
16	15	2785	1289
16	16	2805	1284
16	17	2811	1280
16	18	2824	1270
16	19	2841	1257
16	20	2860	1246
16	21	2890	1228
16	22	2928	1216
16	23	3009	1199
16	24	3011	1181
16	25	3014	1169
16	26	3018	1157
16	27	3027	1150
16	28	3036	1147
16	29	3042	1144
16	30	3049	1143
16	31	3060	1142
16	32	3083	1136
16	33	3104	1135
16	34	3120	1137
16	35	3130	1137
16	36	3137	1135
16	37	3156	1130
16	38	3167	1128
16	39	3174	1126
17	1	2656	1297
17	2	2674	1290
17	3	2685	1280
17	4	2689	1274
17	5	2694	1264
17	6	2700	1258
17	7	2708	1256
17	8	2726	1249
17	9	2739	1246
17	10	2749	1244
17	11	2764	1235
17	12	2768	1232
17	13	2773	1222
17	14	2775	1218
17	15	2780	1214
17	16	2783	1211
17	17	2796	1200
17	18	2803	1193
17	19	2819	1185
17	20	2844	1177
17	21	2855	1174
17	22	2868	1172
17	23	2877	1170
17	24	2885	1161
17	25	2886	1158
17	26	2895	1154
17	27	2906	1150
17	28	2922	1146
17	29	2931	1144
17	30	2936	1143
17	31	2939	1142
17	32	2939	1147
17	33	2939	1152
17	34	2964	1145
17	35	2983	1142
17	36	2989	1141
17	37	2997	1140
17	38	3006	1137
17	39	3011	1134
17	40	3014	1132
18	1	2652	1454
18	2	2668	1444
18	3	2669	1440
18	4	2677	1425
18	5	2687	1420
18	6	2696	1416
18	7	2701	1412
18	8	2727	1398
18	9	2736	1396
18	10	2748	1391
18	11	2761	1387
18	12	2775	1378
18	13	2786	1369
18	14	2791	1361
18	15	2795	1354
18	16	2804	1347
18	17	2816	1338
18	18	2825	1326
18	19	2831	1320
18	20	2837	1315
18	21	2842	1311
18	22	2851	1306
19	1	2867	1515
19	2	2875	1511
19	3	2877	1507
19	4	2880	1496
19	5	2883	1491
19	6	2891	1484
19	7	2902	1479
19	8	2915	1473
19	9	2932	1460
19	10	2946	1448
19	11	2953	1447
19	12	2960	1443
19	13	2963	1441
19	14	2975	1435
19	15	2990	1426
19	16	3000	1419
19	17	3010	1407
19	18	3025	1395
19	19	3035	1385
19	20	3049	1377
19	21	3056	1373
19	22	3076	1363
19	23	3087	1355
19	24	3139	1350
19	25	3132	1346
19	26	3132	1342
19	27	3136	1336
19	28	3141	1330
19	29	3146	1323
19	30	3150	1314
19	31	3157	1308
19	32	3167	1305
19	33	3174	1310
19	34	3187	1307
19	35	3190	1307
19	36	3197	1310
19	37	3205	1313
20	1	2837	1615
20	2	2845	1603
20	3	2852	1592
20	4	2852	1592
20	5	2858	1584
20	6	2866	1577
20	7	2883	1567
20	8	2897	1562
20	9	2911	1551
20	10	2930	1545
20	11	2941	1537
20	12	2943	1536
20	13	2955	1522
20	14	2964	1518
20	15	2964	1517
20	16	2983	1498
20	17	2988	1493
20	18	2995	1479
20	19	3005	1469
20	20	3017	1460
20	21	3029	1449
20	22	3035	1442
20	23	3040	1432
21	1	2642	1700
21	2	2646	1687
21	3	2651	1673
21	4	2658	1673
21	5	2665	1668
21	6	2668	1673
21	7	2674	1673
21	8	2689	1666
21	9	2691	1665
21	10	2708	1664
21	11	2709	1664
21	12	2722	1657
21	13	2723	1657
21	14	2726	1656
21	15	2738	1646
21	16	2741	1644
21	17	2758	1633
21	18	2761	1627
21	19	2768	1616
21	20	2775	1608
21	21	2780	1600
21	22	2792	1592
21	23	2803	1585
21	24	2814	1580
21	25	2827	1570
21	26	2828	1570
22	1	3113	1483
22	2	3119	1460
22	3	3127	1448
22	4	3129	1439
22	5	3131	1434
22	6	3134	1428
22	7	3145	1416
22	8	3154	1408
22	9	3169	1394
22	10	3175	1389
22	11	3187	1379
22	12	3202	1366
22	13	3211	1353
22	14	3215	1346
22	15	3222	1332
22	16	3227	1327
22	17	3241	1312
22	18	3251	1292
22	19	3254	1285
22	20	3261	1271
22	21	3263	1267
22	22	3269	1250
22	23	3269	1249
22	24	3273	1246
22	25	3274	1244
22	26	3279	1240
22	27	3283	1238
22	28	3291	1235
22	29	3311	1231
22	30	3322	1231
23	1	2738	1828
23	2	2744	1822
23	3	2740	1802
23	4	2751	1793
23	5	2755	1782
23	6	2772	1769
23	7	2788	1758
23	8	2798	1749
23	9	2813	1736
23	10	2829	1724
23	11	2841	1718
23	12	2848	1715
23	13	2853	1712
23	14	2870	1704
23	15	2881	1697
23	16	2900	1686
23	17	2916	1668
23	18	2923	1653
23	19	2926	1645
23	20	2929	1639
23	21	2937	1629
23	22	2949	1620
23	23	2965	1613
23	24	2971	1609
23	25	2977	1606
23	26	2983	1600
23	27	3002	1613
23	28	3007	1616
23	29	3012	1620
23	30	3019	1623
23	31	3031	1621
23	32	3039	1619
23	33	3042	1618
23	34	3044	1610
23	35	3049	1618
23	36	3053	1619
23	37	3055	1618
23	38	3063	1612
23	39	3066	1607
23	40	3070	1607
23	41	3077	1632
23	42	3077	1630
23	43	3081	1640
23	44	3081	1649
23	45	3082	1652
23	46	3083	1653
24	1	2642	1959
24	2	2642	1959
24	3	2647	1946
24	4	2646	1936
24	5	2638	1925
24	6	2635	1918
24	7	2651	1897
24	8	2663	1890
24	9	2682	1879
24	10	2693	1872
24	11	2711	1867
24	12	2716	1862
24	13	2723	1849
24	14	2729	1841
24	15	2732	1838
24	16	2743	1825
24	17	2754	1818
24	18	2771	1803
24	19	2779	1792
24	20	2789	1785
24	21	2805	1766
24	22	2816	1754
24	23	2822	1749
24	24	2830	1743
25	1	2706	1939
25	2	2708	1926
25	3	2705	1911
25	4	2707	1905
25	5	2709	1898
25	6	2716	1889
25	7	2722	1885
25	8	2737	1881
25	9	2749	1880
25	10	2758	1876
25	11	2776	1870
25	12	2789	1862
25	13	2797	1858
25	14	2811	1848
25	15	2824	1840
25	16	2840	1830
25	17	2845	1827
25	18	2855	1819
25	19	2873	1805
25	20	2887	1797
25	21	2904	1781
25	22	2914	1775
25	23	2924	1767
25	24	2936	1758
25	25	2952	1752
25	26	2962	1750
25	27	2970	1748
25	28	2979	1745
25	29	2987	1745
25	30	3015	1744
25	31	3025	1744
25	32	3031	1743
25	33	3047	1740
25	34	3054	1739
25	35	3062	1736
25	36	3070	1734
25	37	3073	1733
25	38	3078	1731
25	39	3081	1730
25	40	3085	1728
25	41	3103	1720
25	42	3112	1719
25	43	3114	1719
25	44	3122	1717
25	45	3133	1714
25	46	3133	1714
25	47	3133	1714
25	48	3142	1702
25	49	3145	1701
25	50	3149	1696
25	51	3155	1688
25	52	3158	1680
25	53	3160	1678
25	54	3181	1665
25	55	3181	1665
25	56	3181	1665
25	57	3185	1662
25	58	3186	1660
26	1	2834	2034
26	2	2838	2016
26	3	2842	2009
26	4	2848	1999
26	5	2851	1996
26	6	2861	1987
26	7	2873	1975
26	8	2891	1965
26	9	2897	1963
26	10	2920	1957
26	11	2946	1960
26	12	2953	1960
26	13	2970	1950
26	14	2977	1943
26	15	2984	1937
26	16	2990	1932
26	17	3002	1917
26	18	3010	1907
26	19	3024	1893
26	20	3039	1878
26	21	3050	1860
26	22	3058	1848
26	23	3065	1841
26	24	3085	1829
26	25	3089	1827
26	26	3096	1821
26	27	3104	1817
26	28	3108	1813
26	29	3111	1811
26	30	3137	1824
26	31	3138	1824
26	32	3154	1823
26	33	3170	1827
26	34	3189	1826
26	35	3202	1826
26	36	3212	1828
26	37	3225	1835
26	38	3242	1842
26	39	3252	1846
26	40	3266	1846
26	41	3272	1846
26	42	3277	1847
26	43	3290	1854
26	44	3301	1860
26	45	3312	1867
26	46	3341	1883
26	47	3359	1894
26	48	3361	1896
26	49	3368	1898
26	50	3376	1904
26	51	3392	1902
26	52	3396	1901
26	53	3411	1900
26	54	3421	1899
26	55	3424	1899
26	56	3427	1896
26	57	3432	1889
26	58	3431	1885
26	59	3430	1884
27	1	2526	2055
27	2	2537	2048
27	3	2544	2038
27	4	2545	2032
27	5	2547	2025
27	6	2548	2023
27	7	2554	2019
27	8	2571	2012
27	9	2580	2007
27	10	2592	2003
27	11	2607	1997
27	12	2613	1993
27	13	2620	1985
27	14	2627	1979
27	15	2633	1975
27	16	2638	1973
27	17	2650	1970
27	18	2692	1954
27	19	2693	1954
27	20	2702	1943
27	21	2709	1935
27	22	2716	1926
27	23	2720	1924
27	24	2724	1922
27	25	2731	1919
27	26	2741	1917
27	27	2767	1909
27	28	2772	1906
27	29	2779	1903
27	30	2785	1900
27	31	2792	1894
27	32	2797	1892
27	33	2816	1887
27	34	2827	1887
27	35	2835	1883
27	36	2843	1883
27	37	2857	1887
27	38	2864	1885
27	39	2867	1884
27	40	2872	1880
27	41	2878	1875
27	42	2887	1874
27	43	2893	1877
27	44	2901	1881
27	45	2906	1879
27	46	2908	1877
27	47	2911	1876
27	48	2924	1871
27	49	2931	1870
27	50	2945	1866
27	51	2950	1864
27	52	2959	1858
27	53	2973	1853
27	54	2984	1849
27	55	2988	1846
27	56	2991	1843
27	57	2999	1838
27	58	2998	1837
27	59	2998	1826
27	60	2998	1820
27	61	2996	1816
27	62	2993	1812
27	63	2991	1808
27	64	2987	1798
27	65	2969	1792
27	66	2958	1789
28	1	2691	2127
28	2	2702	2113
28	3	2704	2106
28	4	2713	2086
28	5	2718	2076
28	6	2729	2063
28	7	2736	2053
28	8	2752	2044
28	9	2759	2042
28	10	2769	2039
28	11	2778	2040
28	12	2782	2041
28	13	2790	2037
28	14	2813	2022
28	15	2824	2015
28	16	2833	2004
28	17	2838	1993
28	18	2843	1983
28	19	2846	1974
28	20	2851	1968
28	21	2860	1963
28	22	2872	1958
28	23	2884	1954
28	24	2901	1949
28	25	2907	1947
28	26	2915	1944
28	27	2932	1934
28	28	2938	1931
28	29	2945	1929
28	30	2952	1925
28	31	2958	1920
29	1	2837	2036
29	2	2838	2033
29	3	2846	2014
29	4	2851	2005
29	5	2857	1996
29	6	2867	1985
29	7	2884	1976
29	8	2898	1968
29	9	2906	1965
29	10	2923	1965
29	11	2962	1969
29	12	2969	1962
29	13	2974	1958
29	14	2981	1954
29	15	2993	1944
29	16	2994	1940
29	17	3001	1928
29	18	3005	1918
29	19	3016	1903
29	20	3034	1883
29	21	3039	1877
29	22	3056	1858
29	23	3061	1852
29	24	3084	1834
29	25	3087	1831
29	26	3093	1825
29	27	3100	1821
29	28	3103	1817
29	29	3103	1817
29	30	3104	1818
30	1	2589	2150
30	2	2595	2145
30	3	2600	2136
30	4	2604	2111
30	5	2604	2107
30	6	2604	2102
30	7	2608	2097
30	8	2626	2085
30	9	2640	2082
30	10	2653	2079
30	11	2662	2077
30	12	2674	2073
30	13	2684	2066
30	14	2693	2060
30	15	2708	2051
30	16	2719	2044
30	17	2736	2027
30	18	2746	2010
30	19	2760	1981
30	20	2765	1970
30	21	2777	1955
30	22	2791	1940
30	23	2798	1934
30	24	2815	1930
30	25	2831	1925
30	26	2844	1923
30	27	2856	1918
30	28	2863	1915
30	29	2871	1912
30	30	2878	1910
30	31	2891	1906
30	32	2897	1903
30	33	2898	1903
30	34	2904	1899
31	1	2693	2115
31	2	2709	2102
31	3	2704	2096
31	4	2709	2085
31	5	2712	2074
31	6	2717	2062
31	7	2728	2056
31	8	2735	2052
31	9	2745	2042
31	10	2768	2028
31	11	2791	2019
31	12	2793	2013
31	13	2796	2007
31	14	2807	1995
31	15	2824	1985
31	16	2835	1972
31	17	2852	1952
31	18	2866	1940
31	19	2874	1928
31	20	2890	1907
31	21	2910	1885
31	22	2923	1878
31	23	2949	1870
31	24	2966	1868
31	25	2990	1865
31	26	3000	1859
31	27	3015	1848
31	28	3030	1843
31	29	3040	1842
31	30	3050	1845
31	31	3052	1840
31	32	3064	1840
31	33	3076	1838
31	34	3081	1836
31	35	3090	1833
31	36	3099	1833
31	37	3107	1832
31	38	3116	1831
31	39	3120	1830
31	40	3125	1829
31	41	3131	1826
31	42	3141	1820
31	43	3145	1819
31	44	3160	1815
31	45	3165	1813
31	46	3171	1810
31	47	3174	1808
31	48	3180	1806
31	49	3184	1804
31	50	3192	1801
31	51	3199	1798
31	52	3205	1794
31	53	3209	1789
31	54	3216	1782
31	55	3217	1769
32	1	2630	2209
32	2	2632	2202
32	3	2632	2189
32	4	2631	2173
32	5	2639	2162
32	6	2645	2155
32	7	2663	2145
32	8	2668	2142
32	9	2676	2138
32	10	2685	2131
32	11	2705	2129
32	12	2712	2128
32	13	2722	2121
32	14	2737	2112
32	15	2756	2108
32	16	2767	2104
32	17	2781	2094
32	18	2795	2088
32	19	2810	2086
32	20	2832	2078
32	21	2845	2070
32	22	2856	2061
32	23	2867	2054
32	24	2880	2046
32	25	2890	2043
32	26	2903	2041
32	27	2916	2036
32	28	2924	2032
32	29	2931	2028
32	30	2937	2024
32	31	2945	2016
32	32	2952	2012
32	33	2957	2009
32	34	2961	2007
32	35	2966	2005
32	36	2973	2002
32	37	2993	1995
32	38	3000	1994
32	39	3013	1990
32	40	3033	1984
32	41	3039	1981
32	42	3046	1974
32	43	3049	1969
32	44	3053	1967
32	45	3060	1964
32	46	3067	1961
32	47	3073	1958
32	48	3077	1956
32	49	3085	1954
32	50	3094	1951
32	51	3112	1953
32	52	3116	1960
32	53	3120	1966
32	54	3127	1966
32	55	3129	1964
32	56	3130	1960
32	57	3130	1960
32	58	3129	1960
32	59	3129	1961
32	60	3127	1963
32	61	3124	1963
32	62	3123	1963
32	63	3121	1964
32	64	3117	1962
32	65	3113	1963
32	66	3113	1959
32	67	3109	1956
32	68	3108	1955
32	69	3095	1949
32	70	3085	1939
32	71	3079	1935
32	72	3068	1929
32	73	3065	1925
32	74	3061	1918
32	75	3042	1907
32	76	3035	1907
32	77	3022	1903
32	78	3014	1896
32	79	3007	1885
32	80	3003	1881
32	81	3003	1880
32	82	3003	1876
32	83	3001	1871
32	84	3001	1871
32	85	3014	1870
33	1	2505	2262
33	2	2504	2249
33	3	2499	2234
33	4	2504	2224
33	5	2509	2215
33	6	2520	2208
33	7	2546	2199
33	8	2565	2194
33	9	2573	2192
33	10	2591	2182
33	11	2597	2181
33	12	2609	2178
33	13	2615	2176
33	14	2626	2169
33	15	2629	2166
33	16	2632	2163
33	17	2638	2150
33	18	2642	2143
33	19	2655	2126
33	20	2666	2116
33	21	2675	2107
33	22	2687	2097
33	23	2695	2091
33	24	2704	2081
33	25	2709	2078
33	26	2710	2077
33	27	2714	2073
33	28	2715	2072
33	29	2719	2069
33	30	2723	2069
33	31	2732	2069
33	32	2739	2068
33	33	2751	2068
33	34	2762	2066
33	35	2772	2066
33	36	2785	2066
33	37	2793	2069
33	38	2803	2069
33	39	2806	2070
33	40	2810	2070
33	41	2820	2070
33	42	2832	2074
33	43	2841	2076
33	44	2855	2077
33	45	2858	2077
33	46	2867	2078
33	47	2876	2075
33	48	2885	2072
33	49	2895	2069
33	50	2911	2068
33	51	2922	2071
33	52	2930	2073
33	53	2933	2074
33	54	2943	2080
33	55	2944	2080
33	56	2937	2089
33	57	2934	2093
33	58	2933	2094
33	59	2932	2094
33	60	2942	2105
33	61	2948	2107
33	62	2955	2107
33	63	2963	2104
33	64	2967	2095
33	65	2967	2086
33	66	2967	2085
33	67	2962	2081
33	68	2958	2074
33	69	2953	2073
34	1	2679	2426
34	2	2688	2413
34	3	2695	2401
34	4	2695	2389
34	5	2695	2383
34	6	2704	2379
34	7	2728	2375
34	8	2729	2375
34	9	2746	2372
34	10	2756	2370
34	11	2796	2358
34	12	2797	2358
34	13	2805	2350
34	14	2817	2336
34	15	2837	2314
34	16	2845	2304
34	17	2851	2302
34	18	2858	2295
34	19	2871	2278
34	20	2879	2272
34	21	2888	2266
34	22	2893	2260
34	23	2904	2247
34	24	2912	2242
34	25	2925	2228
34	26	2941	2223
34	27	2951	2221
34	28	2952	2220
34	29	2963	2211
34	30	2970	2209
34	31	2973	2208
34	32	2979	2208
34	33	2991	2204
34	34	2996	2199
34	35	3003	2193
34	36	3009	2192
34	37	3019	2191
34	38	3023	2192
34	39	3028	2194
34	40	3036	2193
34	41	3041	2186
34	42	3042	2184
34	43	3043	2180
34	44	3044	2178
34	45	3044	2181
34	46	3054	2187
34	47	3058	2184
34	48	3066	2177
34	49	3074	2178
34	50	3086	2179
34	51	3097	2178
34	52	3100	2178
35	1	2636	2525
35	2	2647	2510
35	3	2651	2501
35	4	2654	2488
35	5	2656	2484
35	6	2662	2475
35	7	2672	2468
35	8	2690	2463
35	9	2704	2458
35	10	2718	2454
35	11	2731	2451
35	12	2741	2446
35	13	2748	2441
35	14	2765	2424
35	15	2774	2417
35	16	2789	2408
35	17	2810	2389
35	18	2826	2370
35	19	2836	2353
35	20	2846	2334
35	21	2856	2323
35	22	2871	2313
35	23	2884	2302
35	24	2892	2292
35	25	2903	2279
35	26	2914	2276
35	27	2927	2270
35	28	2934	2267
35	29	2942	2264
35	30	2945	2262
35	31	2954	2259
35	32	2965	2255
35	33	2976	2251
35	34	3003	2244
35	35	3009	2245
35	36	3025	2246
35	37	3059	2241
35	38	3066	2239
35	39	3077	2240
35	40	3108	2242
35	41	3113	2240
35	42	3120	2238
35	43	3126	2238
35	44	3140	2238
35	45	3143	2238
35	46	3174	2234
35	47	3177	2232
35	48	3184	2225
35	49	3192	2218
35	50	3197	2214
35	51	3204	2213
35	52	3223	2209
35	53	3227	2207
35	54	3231	2206
35	55	3242	2199
35	56	3243	2199
35	57	3255	2192
35	58	3255	2192
35	59	3258	2191
35	60	3260	2190
35	61	3244	2174
35	62	3255	2171
35	63	3252	2169
35	64	3251	2163
35	65	3253	2159
35	66	3261	2148
35	67	3264	2144
35	68	3273	2139
35	69	3284	2141
35	70	3291	2142
35	71	3296	2142
35	72	3297	2139
35	73	3300	2135
35	74	3302	2131
35	75	3302	2121
35	76	3302	2117
35	77	3298	2114
35	78	3292	2111
35	79	3299	2104
35	80	3301	2099
35	81	3305	2094
35	82	3307	2084
35	83	3307	2082
35	84	3306	2082
35	85	3318	2075
36	1	2622	2692
36	2	2625	2675
36	3	2632	2663
36	4	2634	2655
36	5	2637	2646
36	6	2645	2639
36	7	2661	2633
36	8	2676	2631
36	9	2683	2630
36	10	2704	2626
36	11	2728	2616
36	12	2744	2608
36	13	2767	2591
36	14	2786	2573
36	15	2797	2562
36	16	2813	2537
36	17	2829	2510
36	18	2845	2482
36	19	2849	2468
36	20	2854	2457
36	21	2872	2431
37	1	2436	2669
37	2	2441	2658
37	3	2444	2647
37	4	2452	2631
37	5	2458	2621
37	6	2478	2609
37	7	2481	2607
37	8	2505	2595
37	9	2528	2592
37	10	2559	2581
37	11	2570	2574
37	12	2599	2557
37	13	2613	2548
37	14	2623	2530
37	15	2624	2526
37	16	2627	2513
37	17	2633	2498
37	18	2637	2485
37	19	2651	2470
38	1	2611	2705
38	2	2622	2688
38	3	2633	2668
38	4	2639	2658
38	5	2645	2642
38	6	2651	2633
38	7	2677	2622
38	8	2679	2621
38	9	2691	2618
38	10	2704	2618
38	11	2753	2608
38	12	2759	2605
38	13	2774	2592
38	14	2786	2574
38	15	2811	2544
38	16	2818	2536
38	17	2847	2500
38	18	2852	2476
38	19	2852	2449
38	20	2853	2443
39	1	2433	2658
39	2	2442	2643
39	3	2451	2623
39	4	2459	2611
39	5	2465	2601
39	6	2471	2596
39	7	2489	2592
39	8	2502	2588
39	9	2521	2585
39	10	2550	2577
39	11	2566	2570
39	12	2602	2559
39	13	2613	2552
39	14	2622	2540
39	15	2633	2522
39	16	2638	2515
39	17	2643	2495
39	18	2646	2477
39	19	2655	2458
40	1	2380	2807
40	2	2385	2802
40	3	2391	2786
40	4	2400	2759
40	5	2408	2752
40	6	2433	2742
40	7	2449	2741
40	8	2477	2740
40	9	2496	2740
40	10	2525	2738
40	11	2542	2733
40	12	2568	2720
40	13	2587	2709
40	14	2604	2703
40	15	2616	2700
40	16	2625	2694
40	17	2654	2673
40	18	2670	2663
40	19	2674	2651
40	20	2682	2644
40	21	2691	2638
40	22	2699	2633
40	23	2706	2633
40	24	2713	2633
40	25	2745	2627
40	26	2748	2651
40	27	2752	2652
40	28	2752	2657
40	29	2755	2658
40	30	2760	2662
40	31	2764	2665
40	32	2771	2661
40	33	2773	2659
40	34	2768	2631
40	35	2776	2619
40	36	2759	2604
40	37	2758	2597
40	38	2750	2566
40	39	2752	2562
40	40	2757	2558
40	41	2758	2549
41	1	2929	2836
41	2	2930	2827
41	3	2931	2813
41	4	2933	2806
41	5	2939	2788
41	6	2941	2784
41	7	2945	2782
41	8	2962	2782
42	1	2946	2725
42	2	2946	2725
42	3	2952	2709
42	4	2952	2703
42	5	2946	2683
42	6	2954	2680
42	7	2954	2680
42	8	2957	2679
42	9	2982	2675
42	10	2998	2675
42	11	3006	2674
43	1	2761	2757
43	2	2774	2753
43	3	2780	2739
43	4	2780	2727
43	5	2786	2713
43	6	2794	2701
43	7	2803	2696
43	8	2812	2691
43	9	2825	2687
43	10	2838	2683
43	11	2848	2680
43	12	2870	2671
43	13	2881	2666
43	14	2898	2657
43	15	2909	2650
43	16	2923	2643
43	17	2936	2637
43	18	2949	2612
43	19	2951	2602
43	20	2952	2593
43	21	2955	2579
43	22	2961	2566
43	23	2969	2559
43	24	2976	2553
43	25	2994	2548
43	26	3007	2547
43	27	3023	2540
43	28	3035	2537
43	29	3047	2533
43	30	3058	2528
43	31	3080	2520
43	32	3088	2516
43	33	3098	2513
43	34	3109	2510
43	35	3113	2509
43	36	3127	2508
43	37	3132	2507
43	38	3135	2506
43	39	3146	2503
43	40	3151	2501
43	41	3162	2502
43	42	3170	2507
43	43	3171	2507
43	44	3179	2507
43	45	3184	2505
43	46	3193	2505
43	47	3208	2499
43	48	3213	2495
43	49	3232	2483
43	50	3249	2468
43	51	3311	2462
44	1	2386	2802
44	2	2393	2797
44	3	2407	2773
44	4	2407	2773
44	5	2415	2767
44	6	2434	2759
44	7	2451	2759
44	8	2478	2757
44	9	2506	2752
44	10	2537	2743
44	11	2553	2737
44	12	2587	2728
44	13	2598	2725
44	14	2616	2715
44	15	2629	2708
44	16	2644	2697
44	17	2662	2680
44	18	2675	2668
44	19	2686	2648
44	20	2690	2643
44	21	2695	2640
44	22	2700	2635
44	23	2715	2629
44	24	2734	2621
44	25	2742	2610
44	26	2748	2601
44	27	2756	2576
44	28	2757	2575
44	29	2762	2567
44	30	2768	2556
44	31	2768	2541
44	32	2766	2523
44	33	2768	2516
44	34	2780	2510
44	35	2789	2505
44	36	2799	2496
44	37	2810	2493
44	38	2820	2487
44	39	2830	2480
44	40	2858	2465
44	41	2872	2464
44	42	2883	2462
44	43	2896	2457
44	44	2902	2455
44	45	2913	2444
44	46	2923	2443
44	47	2936	2439
44	48	2944	2431
44	49	2950	2430
44	50	2957	2430
44	51	2966	2424
44	52	2969	2421
44	53	2977	2420
44	54	2984	2423
44	55	2990	2423
44	56	2991	2421
45	1	2417	2476
45	2	2421	2466
45	3	2426	2457
45	4	2435	2441
45	5	2441	2434
45	6	2467	2423
45	7	2492	2424
45	8	2509	2425
45	9	2529	2427
45	10	2556	2423
45	11	2566	2423
45	12	2586	2424
45	13	2603	2422
45	14	2613	2417
45	15	2630	2405
45	16	2633	2401
45	17	2638	2393
45	18	2640	2388
45	19	2646	2373
45	20	2649	2364
45	21	2651	2356
45	22	2654	2353
45	23	2659	2348
45	24	2669	2345
45	25	2686	2332
45	26	2689	2329
45	27	2690	2329
45	28	2674	2330
45	29	2674	2329
45	30	2676	2327
45	31	2678	2326
45	32	2680	2325
45	33	2665	2337
45	34	2666	2338
45	35	2666	2339
45	36	2675	2340
45	37	2687	2341
45	38	2693	2346
45	39	2695	2346
45	40	2700	2345
45	41	2708	2346
45	42	2724	2346
45	43	2728	2345
45	44	2752	2327
45	45	2755	2326
45	46	2758	2325
45	47	2765	2319
45	48	2786	2312
45	49	2788	2311
45	50	2795	2304
45	51	2802	2299
45	52	2832	2290
45	53	2821	2283
45	54	2820	2282
45	55	2818	2277
45	56	2817	2277
45	57	2818	2280
45	58	2818	2281
45	59	2825	2279
45	60	2828	2277
45	61	2831	2267
45	62	2835	2260
45	63	2840	2253
45	64	2841	2247
45	65	2841	2240
45	66	2839	2233
45	67	2837	2229
45	68	2837	2225
45	69	2832	2221
45	70	2835	2218
45	71	2835	2208
45	72	2833	2204
45	73	2832	2203
45	74	2826	2199
45	75	2814	2199
45	76	2811	2198
45	77	2811	2198
45	78	2804	2191
45	79	2805	2189
45	80	2812	2179
45	81	2813	2176
45	82	2815	2166
45	83	2817	2156
45	84	2826	2155
45	85	2837	2149
47	1	2870	2286
47	2	2871	2275
47	3	2872	2274
47	4	2872	2271
47	5	2872	2259
47	6	2874	2250
47	7	2878	2242
47	8	2887	2235
47	9	2896	2227
47	10	2909	2220
47	11	2921	2218
47	12	2938	2196
47	13	2950	2188
47	14	2958	2176
47	15	2968	2169
47	16	2976	2160
47	17	2990	2141
47	18	3002	2124
47	19	3012	2110
47	20	3019	2100
47	21	3028	2091
47	22	3043	2079
47	23	3053	2076
47	24	3066	2070
47	25	3078	2063
47	26	3087	2061
47	27	3098	2056
47	28	3103	2053
47	29	3107	2048
47	30	3111	2044
47	31	3119	2040
47	32	3125	2038
47	33	3141	2039
47	34	3144	2039
47	35	3150	2039
47	36	3158	2037
47	37	3161	2036
47	38	3165	2037
47	39	3174	2035
47	40	3189	2036
47	41	3194	2036
47	42	3201	2036
47	43	3205	2037
47	44	3208	2041
47	45	3212	2041
47	46	3218	2037
47	47	3219	2037
47	48	3228	2032
47	49	3253	2030
47	50	3281	2023
47	51	3284	2022
47	52	3292	2021
47	53	3297	2015
47	54	3305	2012
47	55	3309	2010
47	56	3314	2004
47	57	3318	2001
47	58	3319	1998
47	59	3319	1997
47	60	3311	1994
47	61	3311	1994
47	62	3311	1992
47	63	3311	1987
47	64	3307	1983
47	65	3307	1983
47	66	3310	1982
47	67	3318	1987
47	68	3321	1987
47	69	3322	1983
47	70	3320	1982
47	71	3318	1981
47	72	3309	1981
47	73	3307	1982
47	74	3301	1980
47	75	3299	1979
47	76	3297	1977
47	77	3295	1976
48	1	2750	2240
48	2	2750	2233
48	3	2752	2229
48	4	2750	2216
48	5	2751	2211
48	6	2752	2195
48	7	2762	2185
48	8	2779	2177
48	9	2797	2169
48	10	2803	2165
48	11	2811	2159
48	12	2819	2151
48	13	2828	2142
48	14	2832	2137
48	15	2841	2132
48	16	2859	2129
48	17	2874	2127
48	18	2885	2120
48	19	2906	2097
48	20	2915	2089
48	21	2929	2068
48	22	2944	2052
48	23	2958	2039
48	24	2970	2030
48	25	2981	2026
48	26	2992	2027
48	27	3003	2025
48	28	3018	2022
48	29	3027	2020
48	30	3047	2027
48	31	3063	2017
48	32	3070	2015
48	33	3072	2014
48	34	3081	2003
48	35	3083	2001
48	36	3087	2001
48	37	3091	1999
48	38	3098	1995
48	39	3106	1992
48	40	3114	1992
48	41	3116	1991
48	42	3126	1989
48	43	3137	1989
48	44	3142	1991
48	45	3150	1990
48	46	3156	1990
49	1	2860	2139
49	2	2871	2128
49	3	2879	2123
49	4	2882	2122
49	5	2894	2113
49	6	2904	2111
49	7	2913	2104
50	1	2971	1893
50	2	2977	1887
50	3	2976	1881
50	4	2976	1872
50	5	2976	1861
50	6	2984	1850
50	7	2991	1843
50	8	3002	1838
50	9	3030	1831
50	10	3034	1830
50	11	3051	1828
50	12	3054	1827
50	13	3070	1815
50	14	3081	1810
50	15	3093	1805
50	16	3106	1799
50	17	3113	1794
50	18	3130	1773
50	19	3137	1763
50	20	3146	1752
50	21	3153	1743
50	22	3158	1738
51	1	3054	1332
51	2	3056	1319
51	3	3061	1304
51	4	3067	1297
51	5	3069	1291
51	6	3075	1285
51	7	3099	1268
51	8	3102	1267
51	9	3115	1261
51	10	3136	1253
51	11	3155	1246
51	12	3167	1238
51	13	3177	1226
51	14	3193	1208
51	15	3194	1208
51	16	3196	1205
51	17	3204	1190
51	18	3213	1181
51	19	3221	1174
51	20	3234	1163
51	21	3243	1156
51	22	3252	1148
51	23	3260	1141
51	24	3267	1135
51	25	3268	1134
51	26	3300	1127
51	27	3310	1121
51	28	3322	1117
51	29	3338	1109
51	30	3360	1101
51	31	3371	1095
51	32	3383	1092
51	33	3396	1086
51	34	3401	1087
51	35	3413	1087
51	36	3423	1086
51	37	3445	1083
51	38	3451	1093
51	39	3460	1089
51	40	3462	1083
51	41	3464	1078
51	42	3474	1078
51	43	3480	1080
51	44	3486	1075
51	45	3491	1078
51	46	3518	1075
51	47	3534	1071
51	48	3541	1067
51	49	3546	1060
51	50	3552	1059
51	51	3559	1056
51	52	3562	1053
51	53	3572	1048
51	54	3575	1045
51	55	3584	1035
51	56	3586	1031
51	57	3591	1024
51	58	3593	1022
51	59	3593	1021
51	60	3593	1021
51	61	3590	1021
51	62	3585	1019
51	63	3585	1015
51	64	3585	1008
51	65	3584	992
51	66	3585	984
51	67	3586	983
51	68	3593	975
51	69	3591	968
51	70	3592	954
51	71	3592	952
52	1	2828	1370
52	2	2828	1350
52	3	2843	1341
52	4	2845	1337
52	5	2852	1328
52	6	2866	1324
52	7	2874	1320
52	8	2884	1311
52	9	2904	1303
52	10	2922	1299
52	11	2943	1299
52	12	2957	1295
52	13	2973	1283
52	14	2994	1269
52	15	3007	1262
52	16	3019	1255
52	17	3046	1238
52	18	3055	1231
52	19	3080	1208
52	20	3098	1193
52	21	3108	1184
52	22	3116	1180
52	23	3139	1163
52	24	3151	1157
52	25	3166	1146
52	26	3178	1156
52	27	3202	1154
[truncated: 224 more rows]
[truncated: 950 more columns]

## Sheet: Fig2B
The relative displacement for the osteogenic front (magenta) and tracked cells (cyan) over the course of 6 h starting from E13.75, defined as the displacement normalised by the total displacement of the osteogenic front at 6 h. Shaded areas show SEMs (N=4, n=199 tracked cells).
Tracked cells
Time point	Video 1	Video 2	Video 3	Video 4	height_mean	height_sem
0	0	0	0	0	0	0
1	-0.0547276	-0.0440504	0.0323248	0.0222963	-0.0110392	0.019349
2	-0.0622167	-0.0560498	0.0635279	0.039675	-0.0037659	0.0280242
3	-0.0442142	-0.0306301	0.0992686	0.0560117	0.020109	0.0298613
4	-0.0158422	-0.0025262	0.129758	0.07164	0.0457574	0.0294234
5	0.0175704	0.0292091	0.158521	0.0902272	0.0738821	0.0280598
6	0.0456544	0.0546289	0.190611	0.106481	0.0993438	0.0287909
7	0.0746024	0.086522	0.211397	0.119978	0.123125	0.0268049
8	0.0966374	0.104679	0.229942	0.132467	0.140931	0.026541
9	0.118528	0.12631	0.248019	0.142716	0.158893	0.026096
10	0.133235	0.155325	0.267502	0.156583	0.178161	0.026205
11	0.151563	0.178929	0.289381	0.165325	0.1963	0.0273023
12	0.177969	0.213734	0.305739	0.173852	0.217823	0.0265373
13	0.19152	0.244068	0.322825	0.183326	0.235435	0.0277888
14	0.205604	0.267194	0.344803	0.191982	0.252396	0.030205
15	0.224477	0.288983	0.363175	0.200638	0.269318	0.0315471
16	0.244176	0.315741	0.377446	0.205329	0.285673	0.0330753
17	0.267521	0.345365	0.390653	0.216648	0.305047	0.0337051
18	0.291102	0.363713	0.403753	0.224201	0.320692	0.034402
19	0.312179	0.394007	0.41685	0.231605	0.33866	0.0365197
20	0.334074	0.412164	0.430302	0.238263	0.353701	0.0379117
21	0.359319	0.434486	0.446532	0.247432	0.371942	0.039637
22	0.377952	0.454993	0.462879	0.253004	0.387207	0.0421435
23	0.396005	0.479118	0.474972	0.258226	0.40208	0.0447067
24	0.416376	0.495826	0.487455	0.263394	0.415763	0.0466145
25	0.425875	0.513843	0.496323	0.268454	0.426124	0.0484009
26	0.439931	0.530514	0.504938	0.271868	0.436813	0.0503968
27	0.460064	0.521832	0.511613	0.271122	0.441158	0.0504615
28	0.473019	0.532363	0.517319	0.274321	0.449256	0.0516637
29	0.480591	0.549431	0.530876	0.279181	0.46002	0.0537009
30	0.48731	0.573398	0.53911	0.284841	0.471165	0.055927
31	0.483424	0.596356	0.545684	0.28761	0.478269	0.0585592
32	0.48625	0.610983	0.54636	0.289517	0.483277	0.0601249
33	0.493456	0.61643	0.551342	0.291609	0.488209	0.0607791
34	0.487863	0.600543	0.557017	0.295423	0.485212	0.0583546
35	0.490992	0.592372	0.564931	0.297945	0.48656	0.0575181
36	0.501838	0.58057	0.575458	0.300468	0.489583	0.0567715
Osteogenic front / interface
	time	interface_height	interface_width	data_set	interface_height_norm
0	0	0	40.2995	190305	0
1	0.166667	4.54405	22.6476	190305	0.0662288
2	0.333333	-4.79786	39.2206	190305	-0.069928
3	0.5	2.94667	24.0712	190305	0.0429472
4	0.666667	11.3174	29.7649	190305	0.164949
5	0.833333	10.1865	33.2456	190305	0.148466
6	1	14.0896	35.5504	190305	0.205354
7	1.16667	16.5124	32.083	190305	0.240665
8	1.33333	15.8659	40.972	190305	0.231243
9	1.5	22.5712	32.8339	190305	0.328971
10	1.66667	23.7028	30.8152	190305	0.345464
11	1.83333	25.0718	20.9859	190305	0.365418
12	2	19.5719	37.5489	190305	0.285257
13	2.16667	32.0647	30.0709	190305	0.467337
14	2.33333	31.7649	29.0442	190305	0.462968
15	2.5	35.7437	24.2461	190305	0.520959
16	2.66667	37.9157	25.5253	190305	0.552615
17	2.83333	42.5611	33.0244	190305	0.62032
18	3	38.923	39.4946	190305	0.567295
19	3.16667	39.8248	39.9121	190305	0.58044
20	3.33333	42.7677	42.253	190305	0.623332
21	3.5	51.2037	27.1421	190305	0.746285
22	3.66667	49.5521	26.5857	190305	0.722214
23	3.83333	50.3104	26.4525	190305	0.733266
24	4	54.1947	27.5741	190305	0.789878
25	4.16667	54.6689	26.7347	190305	0.796789
26	4.33333	53.5963	28.1395	190305	0.781157
27	4.5	63.5051	25.0047	190305	0.925576
28	4.66667	63.2334	23.02	190305	0.921616
29	4.83333	59.11	30.6567	190305	0.861518
30	5	59.0196	31.2142	190305	0.860201
31	5.16667	60.8088	32.0097	190305	0.886277
32	5.33333	68.254	28.4827	190305	0.99479
33	5.5	64.0449	33.4619	190305	0.933443
34	5.66667	68.816	29.1143	190305	1.00298
35	5.83333	65.7625	33.5613	190305	0.958477
36	6	68.6114	35.9259	190305	1
0	0	0	21.955	190314	0
1	0.166667	-9.93221	18.2238	190314	-0.158698
2	0.333333	4.07807	17.5421	190314	0.06516
3	0.5	11.8808	20.4758	190314	0.189833
4	0.666667	7.73653	18.1828	190314	0.123615
5	0.833333	18.9326	19.3003	190314	0.302507
6	1	11.4395	19.0611	190314	0.182781
7	1.16667	20.9218	20.7579	190314	0.334292
8	1.33333	24.3751	19.254	190314	0.389469
9	1.5	27.5669	19.7369	190314	0.440469
10	1.66667	22.336	18.9986	190314	0.356888
11	1.83333	30.6225	18.2788	190314	0.489291
12	2	33.1085	18.3822	190314	0.529013
13	2.16667	36.069	18.6342	190314	0.576317
14	2.33333	38.7378	18.3095	190314	0.618958
15	2.5	40.2579	18.2867	190314	0.643246
16	2.66667	40.8996	18.1789	190314	0.653501
17	2.83333	47.6604	17.8824	190314	0.761526
18	3	40.6786	17.8552	190314	0.649969
19	3.16667	52.8908	17.0215	190314	0.845098
20	3.33333	45.6476	17.8786	190314	0.729365
21	3.5	49.089	17.5055	190314	0.784352
22	3.66667	51.3202	18.307	190314	0.820002
23	3.83333	50.5669	18.4182	190314	0.807966
24	4	56.5488	18.0364	190314	0.903545
25	4.16667	54.0125	18.6516	190314	0.863021
26	4.33333	50.8531	17.0771	190314	0.812539
27	4.5	51.9912	17.116	190314	0.830723
28	4.66667	55.7806	18.5065	190314	0.891271
29	4.83333	61.3518	17.544	190314	0.980289
30	5	61.8172	16.845	190314	0.987725
31	5.16667	58.7451	16.8166	190314	0.938639
32	5.33333	61.9578	16.5834	190314	0.989972
33	5.5	66.531	16.9343	190314	1.06304
34	5.66667	60.2823	18.3803	190314	0.9632
35	5.83333	63.8466	19.0223	190314	1.02015
36	6	62.5855	18.4897	190314	1
0	0	0	33.8979	200120	0
1	0.166667	6.51795	31.1335	200120	0.0797197
2	0.333333	1.18961	37.1934	200120	0.0145498
3	0.5	12.4578	28.0808	200120	0.152368
4	0.666667	11.6837	29.7973	200120	0.142901
5	0.833333	13.2016	32.3669	200120	0.161466
6	1	12.7451	29.8166	200120	0.155883
7	1.16667	27.1586	18.2514	200120	0.332171
8	1.33333	30.6577	19.3533	200120	0.374969
9	1.5	32.8099	18.2288	200120	0.401291
10	1.66667	30.8962	22.704	200120	0.377885
11	1.83333	33.2848	22.2091	200120	0.407099
12	2	35.5143	21.2142	200120	0.434368
13	2.16667	42.4886	20.5753	200120	0.51967
14	2.33333	46.2785	16.3151	200120	0.566023
15	2.5	41.3327	22.2657	200120	0.505531
16	2.66667	53.5434	18.8307	200120	0.654879
17	2.83333	53.3867	16.081	200120	0.652962
18	3	54.6592	17.0304	200120	0.668526
19	3.16667	54.4375	15.8369	200120	0.665814
20	3.33333	57.3794	16.6423	200120	0.701796
21	3.5	55.9508	16.3151	200120	0.684322
22	3.66667	66.8879	20.6887	200120	0.818092
23	3.83333	62.376	19.023	200120	0.762909
24	4	77.4444	18.109	200120	0.947207
25	4.16667	71.1807	21.6994	200120	0.870597
26	4.33333	78.2425	20.6529	200120	0.956967
27	4.5	78.1832	18.7745	200120	0.956243
28	4.66667	84.1339	15.9767	200120	1.02902
29	4.83333	81.7806	17.4131	200120	1.00024
30	5	83.6066	15.4114	200120	1.02257
31	5.16667	83.2439	15.8342	200120	1.01814
32	5.33333	83.3136	16.986	200120	1.01899
33	5.5	84.1597	17.6118	200120	1.02934
34	5.66667	79.1654	17.1991	200120	0.968255
35	5.83333	83.7924	19.4207	200120	1.02485
36	6	81.7608	21.6296	200120	1
0	0	0	19.8623	170902	0
1	0.166667	1.32495	18.8424	170902	0.00873675
2	0.333333	7.608	23.9541	170902	0.0501675
3	0.5	9.75327	23.9172	170902	0.0643135
4	0.666667	16.3883	21.4226	170902	0.108065
5	0.833333	23.9284	25.4976	170902	0.157785
6	1	33.9489	27.151	170902	0.223861
7	1.16667	37.1528	26.634	170902	0.244987
8	1.33333	44.3476	27.5799	170902	0.29243
9	1.5	46.9493	26.6142	170902	0.309586
10	1.66667	49.1143	25.0706	170902	0.323862
11	1.83333	63.303	26.056	170902	0.417423
12	2	68.9189	24.3269	170902	0.454454
13	2.16667	70.78	22.236	170902	0.466727
14	2.33333	75.1764	22.704	170902	0.495717
15	2.5	80.796	23.0463	170902	0.532772
16	2.66667	81.0523	22.5538	170902	0.534462
17	2.83333	92.2038	29.9606	170902	0.607996
18	3	90.9835	22.0001	170902	0.599949
19	3.16667	96.9751	22.741	170902	0.639458
20	3.33333	102.036	28.8242	170902	0.672828
21	3.5	108.456	28.1163	170902	0.715167
22	3.66667	108.128	22.6416	170902	0.713001
23	3.83333	117.284	29.429	170902	0.773378
24	4	121.401	30.1644	170902	0.800523
25	4.16667	114.638	28.6041	170902	0.755931
26	4.33333	117.687	28.5018	170902	0.776034
27	4.5	122.512	27.7119	170902	0.807852
28	4.66667	126.063	27.3507	170902	0.831264
29	4.83333	129.959	28.3705	170902	0.856954
30	5	135.238	27.7979	170902	0.891762
31	5.16667	136.859	27.361	170902	0.902452
32	5.33333	139.229	30.1468	170902	0.91808
33	5.5	141.976	28.0861	170902	0.936195
34	5.66667	144.999	30.0426	170902	0.956127
35	5.83333	148.019	27.2673	170902	0.976041
36	6	151.652	29.1075	170902	1

## Sheet: Fig2C
Box plot with all individual data points of rate of expansion at the osteogenic front compared to that of tracked cells, computed from same data as in (B).
	Timelapse data set
	1	2	3	4
Osteogenic front	11.4352	10.4309	13.6268	25.2753
Cells	5.73864	7.84166	5.2893	13.7583

[truncated: 15 more sheets: Fig2D, Fig3B, Fig3C, Fig3D, Fig4H, Fig4I, Fig4L, Fig4M, Fig4N, FigS1CD, FigS2A, FigS2D, FigS2F, FigS3C, FigS4]
